# Supplementary material for: Five centuries of genome evolution and multi-host adaptation of Campylobacter jejuni in Brazil
Source: Microb Genom. 2024 Jul 19;10(7):001274. doi: 10.1099/mgen.0.001274 (PMC11316555; doi:10.1099/mgen.0.001274)
Supplement: Uncited Supplementary Material 2. [file mgen-10-01274-s002.xlsx]

## Sheet: Table S1
Supplementary Table S1. Accession numbers, associated metadata, sequence quality metrics, sequence types (ST), clonal complexes (CC) and sequence clusters inferred by fastBAPS (fast Bayesian Analysis of Population Structure) of the 221 C. jejuni genomes in this study. New ST assignments are highlighted in yellow.
ID/SRA	Biosample	Bioproject	State	Year	Host	# contigs	Total length	GC (%)	N50	Completeness	Contamination	FastANI(%) - C. jejuni NCTC 11168	BAPS SC	Clonal complex (CC)	Sequence Type (ST)	aspA	glnA	gltA	glyA	pgm	tkt	uncA	Reference
119C	SAMN38340627	PRJNA1043437	MG	2011	Chicken	22	1745691	30.33	216571	99.96	0	98.808	7	21	1359	aspA(2)	glnA(1)	gltA(5)	glyA(10)	pgm(2)	tkt(1)	uncA(5)	This study
C010	SAMN38340642	PRJNA1043437	PR	2017	Chicken	29	1744787	30.2	150534	99.96	0	99.059	7	21	6175	aspA(2)	glnA(1)	gltA(5)	glyA(10)	pgm(608)	tkt(1)	uncA(5)	This study
C019	SAMN38340649	PRJNA1043437	PR	2017	Chicken	32	1707671	30.22	150308	99.96	0	98.9224	7	21	1359	aspA(2)	glnA(1)	gltA(5)	glyA(10)	pgm(2)	tkt(1)	uncA(5)	This study
C046-10	SAMN38340662	PRJNA1043437	RS	2017	Chicken	22	1708504	30.37	161055	99.96	0.08	98.8359	7	21	1359	aspA(2)	glnA(1)	gltA(5)	glyA(10)	pgm(2)	tkt(1)	uncA(5)	This study
C102-3	SAMN38340702	PRJNA1043437	RS	2018	Chicken	25	1675155	30.4	157307	99.96	0	98.9949	7	21	1359	aspA(2)	glnA(1)	gltA(5)	glyA(10)	pgm(2)	tkt(1)	uncA(5)	This study
C113-1	SAMN38340707	PRJNA1043437	PR	2018	Chicken	23	1700910	30.24	189656	99.96	0	98.937	7	21	6175	aspA(2)	glnA(1)	gltA(5)	glyA(10)	pgm(608)	tkt(1)	uncA(5)	This study
C124-2	SAMN38340709	PRJNA1043437	PR	2018	Chicken	19	1637721	30.43	154702	99.96	0.1	99.2702	8	21	13721	aspA(2)	glnA(1)	gltA(12)	glyA(3)	pgm(2)	tkt(1126)	uncA(5)	This study
C124-7	SAMN38340631	PRJNA1043437	PR	2018	Chicken	19	1638324	30.43	154701	99.96	0.1	99.2688	8	21	13721	aspA(2)	glnA(1)	gltA(12)	glyA(3)	pgm(2)	tkt(1126)	uncA(5)	This study
C126-3	SAMN38340714	PRJNA1043437	RS	2018	Chicken	22	1676986	30.41	157269	99.96	0	98.9725	7	21	1359	aspA(2)	glnA(1)	gltA(5)	glyA(10)	pgm(2)	tkt(1)	uncA(5)	This study
C134	SAMN38340719	PRJNA1043437	PR	2018	Chicken	47	1757221	30.22	142425	99.96	0	98.983	7	21	6175	aspA(2)	glnA(1)	gltA(5)	glyA(10)	pgm(608)	tkt(1)	uncA(5)	This study
C144-1	SAMN38340724	PRJNA1043437	RS	2018	Chicken	25	1784418	30.16	121672	99.96	0	99.0411	7	21	6175	aspA(2)	glnA(1)	gltA(5)	glyA(10)	pgm(608)	tkt(1)	uncA(5)	This study
C144-3	SAMN38340725	PRJNA1043437	RS	2018	Chicken	25	1784851	30.16	150081	99.96	0	99.0287	7	21	6175	aspA(2)	glnA(1)	gltA(5)	glyA(10)	pgm(608)	tkt(1)	uncA(5)	This study
C144-4	SAMN38340726	PRJNA1043437	RS	2018	Chicken	24	1785326	30.16	150043	99.96	0	99.0414	7	21	6175	aspA(2)	glnA(1)	gltA(5)	glyA(10)	pgm(608)	tkt(1)	uncA(5)	This study
SRR6314860	SAMN08053336	PRJNA258022	SP	2003	Human	29	1707226	30.39	106609	99.96	0	99.2687	8	21	50	aspA(2)	glnA(1)	gltA(12)	glyA(3)	pgm(2)	tkt(1)	uncA(5)	NCBI
SRR6314877	SAMN08053349	PRJNA258022	SP	2003	Human	25	1739938	30.26	177786	99.96	0	99.0841	7	21	9081	aspA(2)	glnA(1)	gltA(52)	glyA(10)	pgm(11)	tkt(1)	uncA(5)	NCBI
SRR6314878	SAMN08053350	PRJNA258022	MG	2008	Chicken	22	1751051	30.32	150064	99.58	0	99.0759	7	21	1359	aspA(2)	glnA(1)	gltA(5)	glyA(10)	pgm(2)	tkt(1)	uncA(5)	NCBI
SRR6315314	SAMN08054663	PRJNA258022	MG	2008	Chicken	25	1751277	30.32	117129	99.58	0	99.0527	7	21	1359	aspA(2)	glnA(1)	gltA(5)	glyA(10)	pgm(2)	tkt(1)	uncA(5)	NCBI
SRR6315390	SAMN08054955	PRJNA258022	RJ	2001	Human	23	1624033	30.47	128547	99.96	0	99.5798	8	21	21	aspA(2)	glnA(1)	gltA(1)	glyA(3)	pgm(2)	tkt(1)	uncA(5)	NCBI
SRR6315286	SAMN08053901	PRJNA258022	RJ	2005	Human	31	1686258	30.47	151315	99.96	0	98.0033	13	22	660	aspA(1)	glnA(3)	gltA(6)	glyA(4)	pgm(54)	tkt(91)	uncA(3)	NCBI
SRR6315355	SAMN08054780	PRJNA258022	SP	2011	Human	29	1637320	30.53	151759	99.96	0	98.0256	13	22	660	aspA(1)	glnA(3)	gltA(6)	glyA(4)	pgm(54)	tkt(91)	uncA(3)	NCBI
SRR6315357	SAMN08054782	PRJNA258022	SP	2003	Human	30	1687069	30.41	184467	99.96	0	97.9062	13	22	660	aspA(1)	glnA(3)	gltA(6)	glyA(4)	pgm(54)	tkt(91)	uncA(3)	NCBI
SRR6315384	SAMN08054946	PRJNA258022	SP	2007	Human	17	1594232	30.53	211840	99.96	0	97.9096	13	42	469	aspA(1)	glnA(2)	gltA(3)	glyA(4)	pgm(5)	tkt(9)	uncA(6)	NCBI
SRR6315391	SAMN08054954	PRJNA258022	SP	2009	Human	17	1597754	30.53	186855	99.96	0	98.0178	13	42	3997	aspA(1)	glnA(2)	gltA(3)	glyA(4)	pgm(457)	tkt(9)	uncA(3)	NCBI
C063-4	SAMN38340674	PRJNA1043437	RS	2017	Chicken	19	1596976	30.5	184752	99.96	0	97.602	13	45	538	aspA(4)	glnA(7)	gltA(10)	glyA(4)	pgm(42)	tkt(25)	uncA(1)	This study
SRR6314869	SAMN08053343	PRJNA258022	RJ	1998	Human	25	1614133	30.49	188412	99.96	0.19	97.7265	13	45	45	aspA(4)	glnA(7)	gltA(10)	glyA(4)	pgm(1)	tkt(7)	uncA(1)	NCBI
C035-3	SAMN38340656	PRJNA1043437	SC	2017	Chicken	17	1639491	30.44	197850	100	0.11	98.9281	8	48	475	aspA(2)	glnA(4)	gltA(1)	glyA(4)	pgm(19)	tkt(62)	uncA(5)	This study
C038-1	SAMN38340659	PRJNA1043437	PR	2017	Chicken	13	1639912	30.44	297301	100	0.04	98.8758	8	48	475	aspA(2)	glnA(4)	gltA(1)	glyA(4)	pgm(19)	tkt(62)	uncA(5)	This study
C093-3	SAMN38340694	PRJNA1043437	PR	2018	Chicken	19	1645779	30.48	197825	100	0.11	98.9251	8	48	475	aspA(2)	glnA(4)	gltA(1)	glyA(4)	pgm(19)	tkt(62)	uncA(5)	This study
C095-1	SAMN38340695	PRJNA1043437	PR	2018	Chicken	16	1641146	30.44	197825	100	0.04	98.9427	8	48	475	aspA(2)	glnA(4)	gltA(1)	glyA(4)	pgm(19)	tkt(62)	uncA(5)	This study
C095-2	SAMN38340696	PRJNA1043437	PR	2018	Chicken	14	1640896	30.44	197826	100	0.04	98.9049	8	48	475	aspA(2)	glnA(4)	gltA(1)	glyA(4)	pgm(19)	tkt(62)	uncA(5)	This study
SRR6314859	SAMN08053334	PRJNA258022	RJ	1997	Human	24	1688455	30.39	197818	100	0.04	98.8646	8	48	475	aspA(2)	glnA(4)	gltA(1)	glyA(4)	pgm(19)	tkt(62)	uncA(5)	NCBI
SRR6314868	SAMN08053345	PRJNA258022	RJ	2000	Human	27	1687166	30.48	153936	100	0.04	98.9159	8	48	332	aspA(62)	glnA(4)	gltA(5)	glyA(2)	pgm(74)	tkt(1)	uncA(5)	NCBI
SRR6314879	SAMN08053351	PRJNA258022	RJ	2014	Human	21	1642970	30.44	132219	100	0.04	98.9502	8	48	475	aspA(2)	glnA(4)	gltA(1)	glyA(4)	pgm(19)	tkt(62)	uncA(5)	NCBI
SRR6314884	SAMN08053499	PRJNA258022	RJ	2006	Chicken	23	1723279	30.34	154561	99.96	0	98.9129	8	48	8744	aspA(2)	glnA(4)	gltA(5)	glyA(2)	pgm(882)	tkt(1)	uncA(5)	NCBI
SRR6314885	SAMN08053500	PRJNA258022	RJ	2009	Monkey	24	1687110	30.39	197745	100	0.04	98.8347	8	48	475	aspA(2)	glnA(4)	gltA(1)	glyA(4)	pgm(19)	tkt(62)	uncA(5)	NCBI
SRR6315303	SAMN08054606	PRJNA258022	SP	2012	Human	20	1637741	30.44	197816	100	0.04	98.9561	8	48	475	aspA(2)	glnA(4)	gltA(1)	glyA(4)	pgm(19)	tkt(62)	uncA(5)	NCBI
SRR6315307	SAMN08054651	PRJNA258022	RJ	2006	Chicken	21	1723734	30.34	160523	99.96	0	98.8865	8	48	8744	aspA(2)	glnA(4)	gltA(5)	glyA(2)	pgm(882)	tkt(1)	uncA(5)	NCBI
SRR6315343	SAMN08054687	PRJNA258022	RJ	2006	Chicken	26	1724078	30.34	144349	99.96	0	98.8799	8	48	8744	aspA(2)	glnA(4)	gltA(5)	glyA(2)	pgm(882)	tkt(1)	uncA(5)	NCBI
SRR6315349	SAMN08054776	PRJNA258022	SP	2010	Human	22	1637438	30.44	197808	100	0.04	98.9205	8	48	475	aspA(2)	glnA(4)	gltA(1)	glyA(4)	pgm(19)	tkt(62)	uncA(5)	NCBI
SRR6315385	SAMN08054949	PRJNA258022	SP	2007	Human	22	1638419	30.44	161026	100	0.04	98.9703	8	48	475	aspA(2)	glnA(4)	gltA(1)	glyA(4)	pgm(19)	tkt(62)	uncA(5)	NCBI
SRR6315386	SAMN08054950	PRJNA258022	SP	2007	Human	23	1637626	30.44	160990	100	0.04	98.9218	8	48	475	aspA(2)	glnA(4)	gltA(1)	glyA(4)	pgm(19)	tkt(62)	uncA(5)	NCBI
SRR6314321	SAMN08055004	PRJNA258022	RJ	1999	Monkey	19	1612177	30.4	180162	99.96	0	98.4997		49	8749	aspA(3)	glnA(1)	gltA(5)	glyA(10)	pgm(11)	tkt(3)	uncA(6)	NCBI
SRR6314873	SAMN08053347	PRJNA258022	RJ	2009	Monkey	26	1600728	30.49	149364	99.96	0	98.4051	2	52	52	aspA(9)	glnA(25)	gltA(2)	glyA(10)	pgm(22)	tkt(3)	uncA(6)	NCBI
SRR6315299	SAMN08054605	PRJNA258022	RJ	2003	Monkey	20	1604495	30.53	490308	99.96	0	98.4037	2	52	52	aspA(9)	glnA(25)	gltA(2)	glyA(10)	pgm(22)	tkt(3)	uncA(6)	NCBI
SRR6315300	SAMN08054604	PRJNA258022	RJ	2003	Monkey	21	1604126	30.53	358811	99.96	0	98.4627	2	52	52	aspA(9)	glnA(25)	gltA(2)	glyA(10)	pgm(22)	tkt(3)	uncA(6)	NCBI
SRR6315301	SAMN08054603	PRJNA258022	RJ	2003	Monkey	23	1636793	30.49	181431	99.96	0	98.4184	2	52	52	aspA(9)	glnA(25)	gltA(2)	glyA(10)	pgm(22)	tkt(3)	uncA(6)	NCBI
SRR6315377	SAMN08054947	PRJNA258022	SP	2008	Human	18	1599852	30.49	200017	99.96	0	98.4394	2	52	52	aspA(9)	glnA(25)	gltA(2)	glyA(10)	pgm(22)	tkt(3)	uncA(6)	NCBI
SRR6315382	SAMN08054948	PRJNA258022	SP	2008	Human	16	1600177	30.49	455589	99.96	0	98.3099	2	52	52	aspA(9)	glnA(25)	gltA(2)	glyA(10)	pgm(22)	tkt(3)	uncA(6)	NCBI
636	SAMN38340626	PRJNA1043437	MG	2016	Chicken	39	1750708	30.18	172983	99.96	0	98.574	9	353	353	aspA(7)	glnA(17)	gltA(5)	glyA(2)	pgm(10)	tkt(3)	uncA(6)	This study
16485-2	SAMN38340628	PRJNA1043437	RS	2018	Chicken	31	1713682	30.23	182004	99.62	0	98.473	9	353	353	aspA(7)	glnA(17)	gltA(5)	glyA(2)	pgm(10)	tkt(3)	uncA(6)	This study
164C	SAMN38340629	PRJNA1043437	DF	2012	Chicken	38	1750854	30.18	182018	99.96	0	98.4304	9	353	353	aspA(7)	glnA(17)	gltA(5)	glyA(2)	pgm(10)	tkt(3)	uncA(6)	This study
16640-4	SAMN38340630	PRJNA1043437	RS	2018	Chicken	27	1745286	30.24	275878	99.96	0	98.4694	9	353	353	aspA(7)	glnA(17)	gltA(5)	glyA(2)	pgm(10)	tkt(3)	uncA(6)	This study
168C	SAMN38340671	PRJNA1043437	MG	2012	Chicken	28	1770038	30.27	140224	100	0	98.4026	6	353	13683	aspA(7)	glnA(17)	gltA(52)	glyA(10)	pgm(2)	tkt(3)	uncA(6)	This study
42-3	SAMN38340633	PRJNA1043437	PR	2017	Chicken	30	1780826	30.21	188287	99.96	0	98.5274	9	353	353	aspA(7)	glnA(17)	gltA(5)	glyA(2)	pgm(10)	tkt(3)	uncA(6)	This study
94C	SAMN38340636	PRJNA1043437	MG	2011	Chicken	62	1824043	30.07	188258	99.96	1.2	98.4131	9	353	353	aspA(7)	glnA(17)	gltA(5)	glyA(2)	pgm(10)	tkt(3)	uncA(6)	This study
99C	SAMN38340637	PRJNA1043437	MG	2011	Chicken	38	1752836	30.18	182018	99.96	0	98.4257	9	353	353	aspA(7)	glnA(17)	gltA(5)	glyA(2)	pgm(10)	tkt(3)	uncA(6)	This study
C009-1	SAMN38340640	PRJNA1043437	SC	2017	Chicken	32	1715083	30.34	184912	99.96	0	98.3811	4	353	6663	aspA(8)	glnA(17)	gltA(5)	glyA(2)	pgm(11)	tkt(11)	uncA(6)	This study
C009-3	SAMN38340641	PRJNA1043437	SC	2017	Chicken	27	1774061	30.22	168640	99.96	0	98.5245	9	353	353	aspA(7)	glnA(17)	gltA(5)	glyA(2)	pgm(10)	tkt(3)	uncA(6)	This study
C011-1	SAMN38340643	PRJNA1043437	RS	2017	Chicken	26	1664686	30.45	111268	100	0	98.461	3	353	8741	aspA(2)	glnA(17)	gltA(5)	glyA(10)	pgm(11)	tkt(3)	uncA(6)	This study
C013-10	SAMN38340644	PRJNA1043437	RS	2017	Chicken	30	1744364	30.24	287049	99.96	0	98.432	9	353	353	aspA(7)	glnA(17)	gltA(5)	glyA(2)	pgm(10)	tkt(3)	uncA(6)	This study
C013-2	SAMN38340645	PRJNA1043437	RS	2017	Chicken	33	1748228	30.24	275877	99.96	0	98.5201	9	353	353	aspA(7)	glnA(17)	gltA(5)	glyA(2)	pgm(10)	tkt(3)	uncA(6)	This study
C013-3	SAMN38340646	PRJNA1043437	RS	2017	Chicken	30	1744762	30.24	287047	99.96	0	98.3979	9	353	353	aspA(7)	glnA(17)	gltA(5)	glyA(2)	pgm(10)	tkt(3)	uncA(6)	This study
C013-6	SAMN38340647	PRJNA1043437	RS	2017	Chicken	33	1744291	30.24	182003	99.96	0	98.4895	9	353	353	aspA(7)	glnA(17)	gltA(5)	glyA(2)	pgm(10)	tkt(3)	uncA(6)	This study
C024-4	SAMN38340652	PRJNA1043437	SC	2017	Chicken	33	1715795	30.34	184906	99.96	0	98.4527	4	353	6663	aspA(8)	glnA(17)	gltA(5)	glyA(2)	pgm(11)	tkt(11)	uncA(6)	This study
C029-7	SAMN38340653	PRJNA1043437	PR	2017	Chicken	19	1693085	30.31	335404	99.96	0	98.4127	9	353	8917	aspA(7)	glnA(17)	gltA(5)	glyA(2)	pgm(10)	tkt(3)	uncA(569)	This study
C034-1	SAMN38340654	PRJNA1043437	RS	2017	Chicken	30	1743685	30.24	277508	99.96	0	98.3842	9	353	353	aspA(7)	glnA(17)	gltA(5)	glyA(2)	pgm(10)	tkt(3)	uncA(6)	This study
C034-2	SAMN38340655	PRJNA1043437	RS	2017	Chicken	32	1743128	30.24	277508	99.96	0	98.3618	9	353	353	aspA(7)	glnA(17)	gltA(5)	glyA(2)	pgm(10)	tkt(3)	uncA(6)	This study
C044-2	SAMN38340661	PRJNA1043437	PR	2017	Chicken	32	1776471	30.3	186236	100	0	98.52	6	353	2036	aspA(7)	glnA(17)	gltA(52)	glyA(10)	pgm(11)	tkt(3)	uncA(6)	This study
C051-4	SAMN38340665	PRJNA1043437	SC	2017	Chicken	29	1779646	30.2	287016	99.96	0	98.5065	9	353	353	aspA(7)	glnA(17)	gltA(5)	glyA(2)	pgm(10)	tkt(3)	uncA(6)	This study
C052-2	SAMN38340666	PRJNA1043437	RS	2017	Chicken	27	1744757	30.24	182276	99.96	0	98.408	9	353	353	aspA(7)	glnA(17)	gltA(5)	glyA(2)	pgm(10)	tkt(3)	uncA(6)	This study
C053-3	SAMN38340667	PRJNA1043437	RS	2017	Chicken	31	1744577	30.24	287073	99.96	0	98.5593	9	353	353	aspA(7)	glnA(17)	gltA(5)	glyA(2)	pgm(10)	tkt(3)	uncA(6)	This study
C059-3	SAMN38340669	PRJNA1043437	PR	2017	Chicken	28	1724569	30.23	142336	100	0	98.4964	6	353	1232	aspA(7)	glnA(17)	gltA(5)	glyA(10)	pgm(11)	tkt(3)	uncA(6)	This study
C061-7	SAMN38340672	PRJNA1043437	RS	2017	Chicken	30	1745128	30.24	277510	99.96	0	98.3898	9	353	353	aspA(7)	glnA(17)	gltA(5)	glyA(2)	pgm(10)	tkt(3)	uncA(6)	This study
C064-5	SAMN38340675	PRJNA1043437	RS	2017	Chicken	25	1665050	30.46	120110	100	0	98.4909	3	353	8741	aspA(2)	glnA(17)	gltA(5)	glyA(10)	pgm(11)	tkt(3)	uncA(6)	This study
C069-1	SAMN38340677	PRJNA1043437	SC	2017	Chicken	29	1774628	30.3	186012	100	0	98.498	6	353	2036	aspA(7)	glnA(17)	gltA(52)	glyA(10)	pgm(11)	tkt(3)	uncA(6)	This study
C070	SAMN38340678	PRJNA1043437	SC	2017	Chicken	33	1711809	30.23	195699	99.62	0	96.2949	9	353	353	aspA(7)	glnA(17)	gltA(5)	glyA(2)	pgm(10)	tkt(3)	uncA(6)	This study
C073-1	SAMN38340679	PRJNA1043437	RS	2017	Chicken	19	1688315	30.27	287044	99.96	0	98.4322	9	353	8917	aspA(7)	glnA(17)	gltA(5)	glyA(2)	pgm(10)	tkt(3)	uncA(569)	This study
C082-6	SAMN38340681	PRJNA1043437	RS	2018	Chicken	20	1681209	30.28	154208	100	0	98.5318	6	353	2036	aspA(7)	glnA(17)	gltA(52)	glyA(10)	pgm(11)	tkt(3)	uncA(6)	This study
C084-8	SAMN38340682	PRJNA1043437	RS	2018	Chicken	29	1716443	30.34	184910	99.96	0	98.4486	4	353	6663	aspA(8)	glnA(17)	gltA(5)	glyA(2)	pgm(11)	tkt(11)	uncA(6)	This study
C085-2	SAMN38340683	PRJNA1043437	RS	2018	Chicken	39	1845325	30.21	176927	99.96	0	98.5138	9	353	353	aspA(7)	glnA(17)	gltA(5)	glyA(2)	pgm(10)	tkt(3)	uncA(6)	This study
C093-1	SAMN38340693	PRJNA1043437	PR	2018	Chicken	23	1670388	30.27	117847	99.62	0	98.495	6	353	1232	aspA(7)	glnA(17)	gltA(5)	glyA(10)	pgm(11)	tkt(3)	uncA(6)	This study
C095-3	SAMN38340697	PRJNA1043437	PR	2018	Chicken	26	1685226	30.27	142339	99.62	0	98.4176	6	353	1232	aspA(7)	glnA(17)	gltA(5)	glyA(10)	pgm(11)	tkt(3)	uncA(6)	This study
C096-4	SAMN38340698	PRJNA1043437	RS	2018	Chicken	29	1694131	30.25	154209	100	0	98.4377	6	353	2036	aspA(7)	glnA(17)	gltA(52)	glyA(10)	pgm(11)	tkt(3)	uncA(6)	This study
C096-5	SAMN38340699	PRJNA1043437	RS	2018	Chicken	28	1694527	30.25	154209	100	0	98.4474	6	353	2036	aspA(7)	glnA(17)	gltA(52)	glyA(10)	pgm(11)	tkt(3)	uncA(6)	This study
C100-3	SAMN38340700	PRJNA1043437	RS	2018	Chicken	27	1733690	30.28	249473	100	0	98.5122	6	353	2036	aspA(7)	glnA(17)	gltA(52)	glyA(10)	pgm(11)	tkt(3)	uncA(6)	This study
C101-10	SAMN38340701	PRJNA1043437	SC	2018	Chicken	29	1715464	30.34	249931	99.96	0	98.429	4	353	6663	aspA(8)	glnA(17)	gltA(5)	glyA(2)	pgm(11)	tkt(11)	uncA(6)	This study
C106-3	SAMN38340703	PRJNA1043437	RS	2018	Chicken	35	1743615	30.24	182003	99.96	0	98.4249	9	353	353	aspA(7)	glnA(17)	gltA(5)	glyA(2)	pgm(10)	tkt(3)	uncA(6)	This study
C108-1	SAMN38340705	PRJNA1043437	RS	2018	Chicken	27	1616552	30.47	154254	100	0	98.4988	3	353	8741	aspA(2)	glnA(17)	gltA(5)	glyA(10)	pgm(11)	tkt(3)	uncA(6)	This study
C124-5	SAMN38340710	PRJNA1043437	PR	2018	Chicken	30	1683192	30.28	141449	100	0	98.468	6	353	2036	aspA(7)	glnA(17)	gltA(52)	glyA(10)	pgm(11)	tkt(3)	uncA(6)	This study
C125-1	SAMN38340712	PRJNA1043437	RS	2018	Chicken	29	1815442	30.21	176921	99.96	0	98.5431	9	353	353	aspA(7)	glnA(17)	gltA(5)	glyA(2)	pgm(10)	tkt(3)	uncA(6)	This study
C127-2	SAMN38340715	PRJNA1043437	PR	2018	Chicken	26	1686340	30.28	155711	100	0	98.5862	6	353	2036	aspA(7)	glnA(17)	gltA(52)	glyA(10)	pgm(11)	tkt(3)	uncA(6)	This study
C133	SAMN38340718	PRJNA1043437	RS	2018	Chicken	25	1764785	30.22	254526	99.62	0	98.4117	9	353	353	aspA(7)	glnA(17)	gltA(5)	glyA(2)	pgm(10)	tkt(3)	uncA(6)	This study
C135-1	SAMN38340720	PRJNA1043437	RS	2018	Chicken	27	1744826	30.24	287076	99.96	0	98.4478	9	353	353	aspA(7)	glnA(17)	gltA(5)	glyA(2)	pgm(10)	tkt(3)	uncA(6)	This study
C143	SAMN38340723	PRJNA1043437	RS	2018	Chicken	28	1744664	30.24	287052	99.96	0	98.4409	9	353	353	aspA(7)	glnA(17)	gltA(5)	glyA(2)	pgm(10)	tkt(3)	uncA(6)	This study
C150	SAMN38340729	PRJNA1043437	SC	2018	Chicken	37	1761690	30.23	149029	99.62	0	98.4568	9	353	353	aspA(7)	glnA(17)	gltA(5)	glyA(2)	pgm(10)	tkt(3)	uncA(6)	This study
ERR3164067	SAMEA5359721	PRJEB31331	Missing	2015	Human	42	1686345	30.27	189943	99.96	0.04	98.4733	9	353	353	aspA(7)	glnA(17)	gltA(5)	glyA(2)	pgm(10)	tkt(3)	uncA(6)	NCBI
ERR4801356	SAMEA7534012	PRJEB41135	Missing	2015	Human	43	1690413	30.26	189998	99.96	0	98.4383	9	353	353	aspA(7)	glnA(17)	gltA(5)	glyA(2)	pgm(10)	tkt(3)	uncA(6)	NCBI
SRR6314017	SAMN08054980	PRJNA258022	RJ	1996	Human	38	1685222	30.28	125567	99.96	0	98.4423	9	353	353	aspA(7)	glnA(17)	gltA(5)	glyA(2)	pgm(10)	tkt(3)	uncA(6)	NCBI
SRR6314021	SAMN08054981	PRJNA258022	SP	2007	Human	25	1663361	30.42	116238	99.96	0	98.4724	3	353	8741	aspA(2)	glnA(17)	gltA(5)	glyA(10)	pgm(11)	tkt(3)	uncA(6)	NCBI
SRR6314024	SAMN08054978	PRJNA258022	SP	2006	Human	27	1776809	30.24	167181	99.58	0	98.506	9	353	353	aspA(7)	glnA(17)	gltA(5)	glyA(2)	pgm(10)	tkt(3)	uncA(6)	NCBI
SRR6314026	SAMN08054979	PRJNA258022	MG	2004	Chicken	25	1763219	30.27	288839	99.96	0	98.6071	9	353	353	aspA(7)	glnA(17)	gltA(5)	glyA(2)	pgm(10)	tkt(3)	uncA(6)	NCBI
SRR6314324	SAMN08055005	PRJNA258022	MG	2008	Chicken	39	1671752	30.48	116002	100	0	98.4767	3	353	8741	aspA(2)	glnA(17)	gltA(5)	glyA(10)	pgm(11)	tkt(3)	uncA(6)	NCBI
SRR6314325	SAMN08055006	PRJNA258022	MG	2008	Chicken	26	1734685	30.31	315906	99.96	0	98.5195	9	353	353	aspA(7)	glnA(17)	gltA(5)	glyA(2)	pgm(10)	tkt(3)	uncA(6)	NCBI
SRR6314740	SAMN08053096	PRJNA258022	MG	2004	Chicken	24	1768668	30.31	188134	99.96	0	98.556	9	353	353	aspA(7)	glnA(17)	gltA(5)	glyA(2)	pgm(10)	tkt(3)	uncA(6)	NCBI
SRR6314743	SAMN08053121	PRJNA258022	MG	2009	Chicken	41	1672093	30.48	116327	100	0	98.517	3	353	9084	aspA(2)	glnA(17)	gltA(5)	glyA(10)	pgm(482)	tkt(3)	uncA(6)	NCBI
SRR6314744	SAMN08053120	PRJNA258022	MG	2009	Chicken	40	1729395	30.26	117129	99.96	0	98.538	9	353	353	aspA(7)	glnA(17)	gltA(5)	glyA(2)	pgm(10)	tkt(3)	uncA(6)	NCBI
SRR6314746	SAMN08053122	PRJNA258022	RJ	1999	Human	22	1691419	30.27	183190	99.96	0	98.5237	9	353	353	aspA(7)	glnA(17)	gltA(5)	glyA(2)	pgm(10)	tkt(3)	uncA(6)	NCBI
SRR6314858	SAMN08053335	PRJNA258022	MG	2009	Chicken	30	1730022	30.26	287069	99.96	0	98.4948	9	353	353	aspA(7)	glnA(17)	gltA(5)	glyA(2)	pgm(10)	tkt(3)	uncA(6)	NCBI
SRR6314862	SAMN08053338	PRJNA258022	SP	2003	Human	33	1800556	30.3	208032	99.96	0	98.5028	9	353	353	aspA(7)	glnA(17)	gltA(5)	glyA(2)	pgm(10)	tkt(3)	uncA(6)	NCBI
SRR6314863	SAMN08053340	PRJNA258022	MG	2009	Chicken	42	1671708	30.48	116094	100	0.06	98.4759	3	353	8741	aspA(2)	glnA(17)	gltA(5)	glyA(10)	pgm(11)	tkt(3)	uncA(6)	NCBI
SRR6314872	SAMN08053346	PRJNA258022	SP	2003	Human	29	1802250	30.29	225660	99.96	0	98.4762	9	353	353	aspA(7)	glnA(17)	gltA(5)	glyA(2)	pgm(10)	tkt(3)	uncA(6)	NCBI
SRR6314880	SAMN08053352	PRJNA258022	RS	2015	Chicken	29	1782868	30.21	178281	99.96	0	98.5284	9	353	353	aspA(7)	glnA(17)	gltA(5)	glyA(2)	pgm(10)	tkt(3)	uncA(6)	NCBI
SRR6314883	SAMN08053355	PRJNA258022	RJ	2010	Human	28	1689708	30.25	147856	99.96	0.19	98.42	9	353	353	aspA(7)	glnA(17)	gltA(5)	glyA(2)	pgm(10)	tkt(3)	uncA(6)	NCBI
SRR6315298	SAMN08054502	PRJNA258022	RJ	2001	Human	29	1741747	30.26	221075	99.96	0	98.4852	9	353	353	aspA(7)	glnA(17)	gltA(5)	glyA(2)	pgm(10)	tkt(3)	uncA(6)	NCBI
SRR6315304	SAMN08054608	PRJNA258022	SP	2004	Human	29	1764091	30.26	188129	99.96	0	98.4838	9	353	353	aspA(7)	glnA(17)	gltA(5)	glyA(2)	pgm(10)	tkt(3)	uncA(6)	NCBI
SRR6315305	SAMN08054647	PRJNA258022	MG	2009	Chicken	29	1729752	30.26	188153	99.96	0	98.4603	9	353	353	aspA(7)	glnA(17)	gltA(5)	glyA(2)	pgm(10)	tkt(3)	uncA(6)	NCBI
SRR6315310	SAMN08054654	PRJNA258022	MG	2008	Chicken	30	1610908	30.48	103159	100	0	98.5024	3	353	8741	aspA(2)	glnA(17)	gltA(5)	glyA(10)	pgm(11)	tkt(3)	uncA(6)	NCBI
SRR6315311	SAMN08054658	PRJNA258022	SP	2006	Human	18	1706341	30.38	177081	99.96	0	98.6972	11	353	1522	aspA(7)	glnA(84)	gltA(5)	glyA(2)	pgm(11)	tkt(203)	uncA(6)	NCBI
SRR6315312	SAMN08054660	PRJNA258022	SP	2005	Human	56	1801478	30.1	248042	99.96	0	98.4668	4	353	9083	aspA(7)	glnA(17)	gltA(571)	glyA(2)	pgm(89)	tkt(710)	uncA(6)	NCBI
SRR6315313	SAMN08054661	PRJNA258022	MG	2009	Chicken	31	1730287	30.26	287069	99.96	0	98.5432	9	353	353	aspA(7)	glnA(17)	gltA(5)	glyA(2)	pgm(10)	tkt(3)	uncA(6)	NCBI
SRR6315332	SAMN08054668	PRJNA258022	RS	2015	Chicken	33	1784744	30.21	176659	99.96	0	98.5887	9	353	353	aspA(7)	glnA(17)	gltA(5)	glyA(2)	pgm(10)	tkt(3)	uncA(6)	NCBI
SRR6315333	SAMN08054672	PRJNA258022	RS	2015	Chicken	38	1784319	30.21	155310	99.96	0	98.5295	9	353	353	aspA(7)	glnA(17)	gltA(5)	glyA(2)	pgm(10)	tkt(3)	uncA(6)	NCBI
SRR6315344	SAMN08054686	PRJNA258022	RS	2015	Chicken	75	1791018	30.21	153667	99.96	1.43	98.4582	9	353	353	aspA(7)	glnA(17)	gltA(5)	glyA(2)	pgm(10)	tkt(3)	uncA(6)	NCBI
SRR6315346	SAMN08054772	PRJNA258022	MG	2009	Chicken	44	1673008	30.47	106629	100	0	98.5245	3	353	8741	aspA(2)	glnA(17)	gltA(5)	glyA(10)	pgm(11)	tkt(3)	uncA(6)	NCBI
SRR6315347	SAMN08054774	PRJNA258022	MG	2009	Chicken	42	1669528	30.48	106605	100	0	98.5003	3	353	8741	aspA(2)	glnA(17)	gltA(5)	glyA(10)	pgm(11)	tkt(3)	uncA(6)	NCBI
SRR6315348	SAMN08054775	PRJNA258022	MG	2009	Chicken	37	1671091	30.48	106497	100	0	98.4981	3	353	8741	aspA(2)	glnA(17)	gltA(5)	glyA(10)	pgm(11)	tkt(3)	uncA(6)	NCBI
SRR6315350	SAMN08054777	PRJNA258022	MG	2009	Chicken	30	1728142	30.26	265357	99.96	0	98.4373	9	353	353	aspA(7)	glnA(17)	gltA(5)	glyA(2)	pgm(10)	tkt(3)	uncA(6)	NCBI
SRR6315358	SAMN08054784	PRJNA258022	RS	2015	Chicken	30	1750624	30.23	182029	99.96	0	98.4094	9	353	353	aspA(7)	glnA(17)	gltA(5)	glyA(2)	pgm(10)	tkt(3)	uncA(6)	NCBI
SRR6315360	SAMN08054786	PRJNA258022	MG	2009	Chicken	36	1729037	30.26	174201	99.96	0	98.5431	9	353	353	aspA(7)	glnA(17)	gltA(5)	glyA(2)	pgm(10)	tkt(3)	uncA(6)	NCBI
SRR6315375	SAMN08054942	PRJNA258022	MG	2008	Chicken	26	1610703	30.48	154215	100	0	98.5275	3	353	8741	aspA(2)	glnA(17)	gltA(5)	glyA(10)	pgm(11)	tkt(3)	uncA(6)	NCBI
SRR6315381	SAMN08054944	PRJNA258022	MG	2008	Chicken	56	1652243	30.53	116059	100	0	98.4928	3	353	8741	aspA(2)	glnA(17)	gltA(5)	glyA(10)	pgm(11)	tkt(3)	uncA(6)	NCBI
SRR6315388	SAMN08054951	PRJNA258022	MG	2008	Chicken	29	1611005	30.48	116059	100	0	98.5192	3	353	8741	aspA(2)	glnA(17)	gltA(5)	glyA(10)	pgm(11)	tkt(3)	uncA(6)	NCBI
SRR6315441	SAMN08054968	PRJNA258022	MG	2004	Chicken	23	1763381	30.27	288815	99.96	0	98.6102	9	353	353	aspA(7)	glnA(17)	gltA(5)	glyA(2)	pgm(10)	tkt(3)	uncA(6)	NCBI
SRR6315445	SAMN08054971	PRJNA258022	MG	2008	Chicken	30	1613876	30.47	106630	100	0	98.5152	3	353	8741	aspA(2)	glnA(17)	gltA(5)	glyA(10)	pgm(11)	tkt(3)	uncA(6)	NCBI
SRR6315446	SAMN08054973	PRJNA258022	MG	2008	Chicken	35	1612218	30.47	111848	100	0.06	98.4237	3	353	8741	aspA(2)	glnA(17)	gltA(5)	glyA(10)	pgm(11)	tkt(3)	uncA(6)	NCBI
SRR23587241	SAMN33415827	PRJNA258022	Missing	2018	Chicken	37	1724344	30.16	175966	99.96	0	98.3362	4	354	3852	aspA(8)	glnA(2)	gltA(2)	glyA(2)	pgm(11)	tkt(345)	uncA(6)	NCBI
SRR24434786	SAMN33415827	PRJNA258022	Missing	2018	Chicken	36	1724951	30.16	175966	99.96	0	98.4008	4	354	3852	aspA(8)	glnA(2)	gltA(2)	glyA(2)	pgm(11)	tkt(345)	uncA(6)	NCBI
SRR6314028	SAMN08054989	PRJNA258022	RJ	1996	Human	46	1688508	30.22	169199	99.96	0	98.4464	4	354	3852	aspA(8)	glnA(2)	gltA(2)	glyA(2)	pgm(11)	tkt(345)	uncA(6)	NCBI
SRR6314054	SAMN08055000	PRJNA258022	RJ	1997	Monkey	34	1678252	30.29	179494	99.96	0	98.428	4	354	8747	aspA(8)	glnA(17)	gltA(5)	glyA(2)	pgm(11)	tkt(12)	uncA(6)	NCBI
SRR6314742	SAMN08053098	PRJNA258022	SP	2002	Human	21	1684733	30.22	182413	99.96	0	98.431	12	354	6257	aspA(7)	glnA(2)	gltA(2)	glyA(2)	pgm(11)	tkt(5)	uncA(6)	NCBI
SRR6314747	SAMN08053124	PRJNA258022	RJ	2009	Monkey	27	1729214	30.25	179520	99.96	0	98.3487	4	354	354	aspA(8)	glnA(10)	gltA(2)	glyA(2)	pgm(11)	tkt(12)	uncA(6)	NCBI
SRR6315371	SAMN08054819	PRJNA258022	SP	2009	Human	31	1732135	30.33	201016	99.96	0	98.3172	4	354	354	aspA(8)	glnA(10)	gltA(2)	glyA(2)	pgm(11)	tkt(12)	uncA(6)	NCBI
175	SAMN38340625	PRJNA1043437	MG	2015	Chicken	26	1728373	30.2	160764	99.96	0	97.6041	1	403	403	aspA(10)	glnA(27)	gltA(16)	glyA(19)	pgm(10)	tkt(5)	uncA(7)	This study
75C	SAMN38340634	PRJNA1043437	MG	2011	Chicken	35	1724664	30.2	136444	99.96	0	97.5282	1	403	403	aspA(10)	glnA(27)	gltA(16)	glyA(19)	pgm(10)	tkt(5)	uncA(7)	This study
SRR6314738	SAMN08053097	PRJNA258022	RJ	1996	Monkey	29	1775697	30.12	175267	99.96	0	97.5932	1	403	403	aspA(10)	glnA(27)	gltA(16)	glyA(19)	pgm(10)	tkt(5)	uncA(7)	NCBI
SRR6314741	SAMN08053099	PRJNA258022	RJ	1997	Monkey	44	1856688	30.1	175772	99.96	0	97.5679	1	403	403	aspA(10)	glnA(27)	gltA(16)	glyA(19)	pgm(10)	tkt(5)	uncA(7)	NCBI
SRR6314855	SAMN08053151	PRJNA258022	RJ	2004	Human	30	1774057	30.2	188269	99.96	0	97.554	1	403	403	aspA(10)	glnA(27)	gltA(16)	glyA(19)	pgm(10)	tkt(5)	uncA(7)	NCBI
SRR6315302	SAMN08054607	PRJNA258022	RJ	2003	Monkey	35	1814551	30.13	160852	99.96	0	97.6448	1	403	403	aspA(10)	glnA(27)	gltA(16)	glyA(19)	pgm(10)	tkt(5)	uncA(7)	NCBI
SRR6315308	SAMN08054655	PRJNA258022	RJ	1996	Monkey	31	1775735	30.12	175417	99.96	0	97.5522	1	403	403	aspA(10)	glnA(27)	gltA(16)	glyA(19)	pgm(10)	tkt(5)	uncA(7)	NCBI
SRR6315309	SAMN08054653	PRJNA258022	SP	2006	Human	31	1771999	30.2	188274	99.96	0	97.5813	1	403	403	aspA(10)	glnA(27)	gltA(16)	glyA(19)	pgm(10)	tkt(5)	uncA(7)	NCBI
C090-1	SAMN38340685	PRJNA1043437	PR	2018	Chicken	14	1713759	30.4	1039954	99.96	0	98.5205	12	443	443	aspA(24)	glnA(17)	gltA(2)	glyA(15)	pgm(23)	tkt(3)	uncA(12)	This study
C090-2	SAMN38340686	PRJNA1043437	PR	2018	Chicken	18	1705914	30.35	222204	99.96	0	98.4383	12	443	443	aspA(24)	glnA(17)	gltA(2)	glyA(15)	pgm(23)	tkt(3)	uncA(12)	This study
C090-3	SAMN38340687	PRJNA1043437	PR	2018	Chicken	21	1708567	30.35	190161	99.96	0	98.4416	12	443	443	aspA(24)	glnA(17)	gltA(2)	glyA(15)	pgm(23)	tkt(3)	uncA(12)	This study
C092-1	SAMN38340688	PRJNA1043437	RS	2018	Chicken	13	1628989	30.41	221913	99.96	0	98.4541	12	443	443	aspA(24)	glnA(17)	gltA(2)	glyA(15)	pgm(23)	tkt(3)	uncA(12)	This study
C092-2	SAMN38340689	PRJNA1043437	RS	2018	Chicken	11	1627500	30.41	231211	99.96	0	98.4717	12	443	443	aspA(24)	glnA(17)	gltA(2)	glyA(15)	pgm(23)	tkt(3)	uncA(12)	This study
C092-5	SAMN38340691	PRJNA1043437	RS	2018	Chicken	14	1622769	30.36	222226	99.96	0	98.4679	12	443	443	aspA(24)	glnA(17)	gltA(2)	glyA(15)	pgm(23)	tkt(3)	uncA(12)	This study
C092-6	SAMN38340692	PRJNA1043437	RS	2018	Chicken	37	1660723	30.3	191906	99.96	0	98.453	12	443	443	aspA(24)	glnA(17)	gltA(2)	glyA(15)	pgm(23)	tkt(3)	uncA(12)	This study
SRR6314035	SAMN08054996	PRJNA258022	MG	2004	Chicken	16	1705051	30.32	524270	99.96	0	98.49	12	443	51	aspA(7)	glnA(17)	gltA(2)	glyA(15)	pgm(23)	tkt(3)	uncA(12)	NCBI
SRR6314042	SAMN08054994	PRJNA258022	MG	2004	Chicken	17	1709179	30.36	369881	99.96	0	98.5142	12	443	51	aspA(7)	glnA(17)	gltA(2)	glyA(15)	pgm(23)	tkt(3)	uncA(12)	NCBI
SRR6314048	SAMN08054995	PRJNA258022	MG	2004	Chicken	19	1702780	30.32	186970	99.96	0	98.5187	12	443	51	aspA(7)	glnA(17)	gltA(2)	glyA(15)	pgm(23)	tkt(3)	uncA(12)	NCBI
SRR6314881	SAMN08053353	PRJNA258022	RJ	2011	Human	23	1710150	30.31	190181	99.96	0	98.4872	12	443	463	aspA(24)	glnA(17)	gltA(2)	glyA(15)	pgm(23)	tkt(12)	uncA(12)	NCBI
SRR6315359	SAMN08054785	PRJNA258022	MG	2008	Chicken	21	1707120	30.29	190108	99.96	0	98.5121	12	443	463	aspA(24)	glnA(17)	gltA(2)	glyA(15)	pgm(23)	tkt(12)	uncA(12)	NCBI
SRR6315379	SAMN08054943	PRJNA258022	MG	2008	Chicken	21	1707674	30.29	223352	99.96	0	98.5182	12	443	463	aspA(24)	glnA(17)	gltA(2)	glyA(15)	pgm(23)	tkt(12)	uncA(12)	NCBI
SRR6315442	SAMN08054967	PRJNA258022	MG	2008	Chicken	21	1707256	30.29	223649	99.96	0	98.5326	12	443	463	aspA(24)	glnA(17)	gltA(2)	glyA(15)	pgm(23)	tkt(12)	uncA(12)	NCBI
SRR6315443	SAMN08054969	PRJNA258022	MG	2008	Chicken	27	1708649	30.29	148538	99.96	0	98.4957	12	443	463	aspA(24)	glnA(17)	gltA(2)	glyA(15)	pgm(23)	tkt(12)	uncA(12)	NCBI
SRR6315444	SAMN08054970	PRJNA258022	MG	2008	Chicken	18	1713689	30.33	1036701	99.96	0	98.4936	12	443	463	aspA(24)	glnA(17)	gltA(2)	glyA(15)	pgm(23)	tkt(12)	uncA(12)	NCBI
SRR6315351	SAMN08054779	PRJNA258022	SP	2015	Human	26	1687730	30.28	315325	99.96	0.04	98.4402	9	464	8742	aspA(9)	glnA(2)	gltA(2)	glyA(10)	pgm(10)	tkt(3)	uncA(1)	NCBI
SRR12686238	SAMN16129301	PRJNA662614	SP	2018	Human	27	1694441	30.36	212504	99.96	0	97.5855	13	508	508	aspA(1)	glnA(6)	gltA(60)	glyA(24)	pgm(12)	tkt(28)	uncA(1)	NCBI
C060-6	SAMN38340704	PRJNA1043437	SC	2017	Chicken	96	1892919	30.13	102961	100	0.7	98.57	6	574	13719	aspA(7)	glnA(17)	gltA(52)	glyA(10)	pgm(11)	tkt(3)	uncA(924)	This study
C060-9	SAMN38340711	PRJNA1043437	SC	2017	Chicken	48	1802492	30.26	156209	100	0	98.562	6	574	13719	aspA(7)	glnA(17)	gltA(52)	glyA(10)	pgm(11)	tkt(3)	uncA(924)	This study
20585-3	SAMN38340632	PRJNA1043437	SC	2018	Chicken	57	1873454	30.08	140220	100	0	98.3698	5	607	6700	aspA(8)	glnA(2)	gltA(5)	glyA(525)	pgm(11)	tkt(3)	uncA(1)	This study
C001-1	SAMN38340638	PRJNA1043437	SC	2017	Chicken	80	1808460	30.12	259330	100	0	98.3601	5	607	607	aspA(8)	glnA(2)	gltA(5)	glyA(53)	pgm(11)	tkt(3)	uncA(1)	This study
C007-2	SAMN38340639	PRJNA1043437	RS	2017	Chicken	49	1894289	30.11	183980	100	0.1	98.4693	5	607	6700	aspA(8)	glnA(2)	gltA(5)	glyA(525)	pgm(11)	tkt(3)	uncA(1)	This study
C017	SAMN38340648	PRJNA1043437	RS	2017	Chicken	64	1864768	30.06	214418	100	0	98.4806	5	607	13706	aspA(8)	glnA(2)	gltA(5)	glyA(525)	pgm(11)	tkt(3)	uncA(923)	This study
C020-1	SAMN38340650	PRJNA1043437	SC	2017	Chicken	50	1831988	30.04	259656	100	0	98.4923	5	607	6700	aspA(8)	glnA(2)	gltA(5)	glyA(525)	pgm(11)	tkt(3)	uncA(1)	This study
C021-3	SAMN38340651	PRJNA1043437	PR	2017	Chicken	65	1903788	30.07	173384	100	0	98.4033	5	607	6700	aspA(8)	glnA(2)	gltA(5)	glyA(525)	pgm(11)	tkt(3)	uncA(1)	This study
C037-1	SAMN38340657	PRJNA1043437	SC	2017	Chicken	38	1805832	30.13	159023	100	0	98.3969	5	607	607	aspA(8)	glnA(2)	gltA(5)	glyA(53)	pgm(11)	tkt(3)	uncA(1)	This study
C037-5	SAMN38340658	PRJNA1043437	SC	2017	Chicken	40	1810455	30.12	169034	100	0	98.2909	5	607	607	aspA(8)	glnA(2)	gltA(5)	glyA(53)	pgm(11)	tkt(3)	uncA(1)	This study
C040-5	SAMN38340660	PRJNA1043437	RS	2017	Chicken	58	1840221	30.12	156410	100	0	98.3621	5	607	607	aspA(8)	glnA(2)	gltA(5)	glyA(53)	pgm(11)	tkt(3)	uncA(1)	This study
C047-2	SAMN38340663	PRJNA1043437	PR	2017	Chicken	45	1776248	30.07	183950	100	0	98.476	5	607	6700	aspA(8)	glnA(2)	gltA(5)	glyA(525)	pgm(11)	tkt(3)	uncA(1)	This study
C054-4	SAMN38340668	PRJNA1043437	RS	2017	Chicken	59	1825205	30.13	164377	100	0	98.3688	5	607	2103	aspA(8)	glnA(17)	gltA(5)	glyA(53)	pgm(11)	tkt(3)	uncA(1)	This study
C062-2	SAMN38340673	PRJNA1043437	PR	2017	Chicken	40	1795370	30.14	259302	100	0	98.3807	5	607	607	aspA(8)	glnA(2)	gltA(5)	glyA(53)	pgm(11)	tkt(3)	uncA(1)	This study
C068-7	SAMN38340676	PRJNA1043437	RS	2017	Chicken	45	1782647	30.07	259676	100	0	98.5299	5	607	6700	aspA(8)	glnA(2)	gltA(5)	glyA(525)	pgm(11)	tkt(3)	uncA(1)	This study
C073-5	SAMN38340680	PRJNA1043437	RS	2017	Chicken	48	1862217	30.1	225247	100	0	98.4362	5	607	6700	aspA(8)	glnA(2)	gltA(5)	glyA(525)	pgm(11)	tkt(3)	uncA(1)	This study
C092-4	SAMN38340690	PRJNA1043437	RS	2018	Chicken	57	1873107	30.08	184023	100	0	98.4749	5	607	6700	aspA(8)	glnA(2)	gltA(5)	glyA(525)	pgm(11)	tkt(3)	uncA(1)	This study
C106-8	SAMN38340664	PRJNA1043437	RS	2018	Chicken	44	1842888	30.07	183949	100	0.1	98.4389	5	607	13684	aspA(8)	glnA(4)	gltA(5)	glyA(525)	pgm(11)	tkt(3)	uncA(1)	This study
C112	SAMN38340706	PRJNA1043437	SC	2018	Chicken	43	1868641	30.07	222097	100	0	98.4294	5	607	6700	aspA(8)	glnA(2)	gltA(5)	glyA(525)	pgm(11)	tkt(3)	uncA(1)	This study
C122-1	SAMN38340708	PRJNA1043437	PR	2018	Chicken	62	1866112	30.1	183976	100	0	98.4812	5	607	6700	aspA(8)	glnA(2)	gltA(5)	glyA(525)	pgm(11)	tkt(3)	uncA(1)	This study
C125-3	SAMN38340713	PRJNA1043437	RS	2018	Chicken	40	1783737	30.08	259676	100	0	98.4924	5	607	6700	aspA(8)	glnA(2)	gltA(5)	glyA(525)	pgm(11)	tkt(3)	uncA(1)	This study
C132-3	SAMN38340717	PRJNA1043437	SC	2018	Chicken	43	1785129	30.07	259916	100	0	98.5342	5	607	6700	aspA(8)	glnA(2)	gltA(5)	glyA(525)	pgm(11)	tkt(3)	uncA(1)	This study
C137-1	SAMN38340721	PRJNA1043437	RS	2018	Chicken	48	1884338	30.04	183957	100	0	98.5936	5	607	6700	aspA(8)	glnA(2)	gltA(5)	glyA(525)	pgm(11)	tkt(3)	uncA(1)	This study
C137-2	SAMN38340722	PRJNA1043437	RS	2018	Chicken	58	1847326	30.13	129105	100	0	98.4072	5	607	607	aspA(8)	glnA(2)	gltA(5)	glyA(53)	pgm(11)	tkt(3)	uncA(1)	This study
C146-1	SAMN38340727	PRJNA1043437	PR	2018	Chicken	43	1774748	30.13	164352	100	0	98.3448	5	607	607	aspA(8)	glnA(2)	gltA(5)	glyA(53)	pgm(11)	tkt(3)	uncA(1)	This study
C148-2	SAMN38340728	PRJNA1043437	SC	2018	Chicken	53	1874611	30.08	158748	100	0	98.3858	5	607	6700	aspA(8)	glnA(2)	gltA(5)	glyA(525)	pgm(11)	tkt(3)	uncA(1)	This study
SRR6315356	SAMN08054781	PRJNA258022	SP	2003	Human	53	1807306	30.11	202789	100	0	98.3869	5	607	607	aspA(8)	glnA(2)	gltA(5)	glyA(53)	pgm(11)	tkt(3)	uncA(1)	NCBI
SRR6314857	SAMN08053153	PRJNA258022	RJ	2000	Monkey	19	1678277	30.35	131346	100	0	98.5968	11	658	8745	aspA(2)	glnA(4)	gltA(52)	glyA(93)	pgm(11)	tkt(3)	uncA(6)	NCBI
SRR6315287	SAMN08054119	PRJNA258022	RJ	2003	Human	26	1762104	30.26	155065	100	0	98.61	11	658	1398	aspA(2)	glnA(4)	gltA(5)	glyA(93)	pgm(11)	tkt(3)	uncA(6)	NCBI
SRR6315334	SAMN08054671	PRJNA258022	RJ	2016	Chicken	26	1763714	30.23	126940	100	0	98.5656	11	658	1398	aspA(2)	glnA(4)	gltA(5)	glyA(93)	pgm(11)	tkt(3)	uncA(6)	NCBI
SRR6315345	SAMN08054771	PRJNA258022	RJ	2006	Human	18	1761197	30.26	155040	100	0	98.6016	11	658	1398	aspA(2)	glnA(4)	gltA(5)	glyA(93)	pgm(11)	tkt(3)	uncA(6)	NCBI
83C	SAMN38340635	PRJNA1043437	MG	2011	Chicken	61	1874660	30.09	106635	99.96	0.8	98.8407	11	Unknown	7195	aspA(7)	glnA(4)	gltA(5)	glyA(25)	pgm(11)	tkt(1)	uncA(5)	This study
C048-1	SAMN38340670	PRJNA1043437	SC	2017	Chicken	25	1711868	30.21	127767	99.96	0	98.9916	7	Unknown	13682	aspA(2)	glnA(1)	gltA(5)	glyA(10)	pgm(11)	tkt(3)	uncA(5)	This study
C087-3	SAMN38340684	PRJNA1043437	PR	2018	Chicken	24	1769011	30.16	186452	99.9	0	98.5064	9	Unknown	1035	aspA(7)	glnA(2)	gltA(5)	glyA(10)	pgm(10)	tkt(37)	uncA(1)	This study
C130-2	SAMN38340716	PRJNA1043437	RS	2018	Chicken	25	1808204	30.17	108234	99.96	0	98.7664	11	Unknown	7195	aspA(7)	glnA(4)	gltA(5)	glyA(25)	pgm(11)	tkt(1)	uncA(5)	This study
SRR6314025	SAMN08054990	PRJNA258022	MG	2004	Chicken	13	1652233	30.39	212898	99.96	0	98.7334	11	Unknown	2304	aspA(2)	glnA(4)	gltA(5)	glyA(25)	pgm(11)	tkt(3)	uncA(5)	NCBI
SRR6314030	SAMN08054988	PRJNA258022	MG	2004	Chicken	17	1652018	30.38	176623	99.96	0	98.834	11	Unknown	2304	aspA(2)	glnA(4)	gltA(5)	glyA(25)	pgm(11)	tkt(3)	uncA(5)	NCBI
SRR6314223	SAMN08054999	PRJNA258022	RJ	1999	Sewage	15	1608576	30.43	343181	99.96	0	98.332		Unknown	8748	aspA(7)	glnA(21)	gltA(5)	glyA(2)	pgm(4)	tkt(61)	uncA(44)	NCBI
SRR6314231	SAMN08055002	PRJNA258022	RJ	1998	Monkey	46	1721858	30.2	128871	99.96	0	97.6698	1	Unknown	1775	aspA(10)	glnA(27)	gltA(59)	glyA(19)	pgm(10)	tkt(5)	uncA(7)	NCBI
SRR6314323	SAMN08055003	PRJNA258022	RJ	1999	Monkey	12	1607861	30.43	1009180	99.96	0	98.3067		Unknown	8748	aspA(7)	glnA(21)	gltA(5)	glyA(2)	pgm(4)	tkt(61)	uncA(44)	NCBI
SRR6314326	SAMN08055029	PRJNA258022	RJ	1996	Sewage	33	1664984	30.44	181267	100	0.19	98.3437	12	Unknown	8746	aspA(55)	glnA(21)	gltA(2)	glyA(10)	pgm(11)	tkt(37)	uncA(6)	NCBI
SRR6314745	SAMN08053123	PRJNA258022	RJ	2001	Human	24	1614527	30.46	150169	100	0.04	98.783	10	Unknown	1071	aspA(83)	glnA(84)	gltA(5)	glyA(10)	pgm(11)	tkt(3)	uncA(46)	NCBI
SRR6314831	SAMN08053149	PRJNA258022	RJ	1997	Monkey	34	1720656	30.21	160923	99.96	0	97.6814	1	Unknown	1775	aspA(10)	glnA(27)	gltA(59)	glyA(19)	pgm(10)	tkt(5)	uncA(7)	NCBI
SRR6314854	SAMN08053150	PRJNA258022	RJ	2002	Human	37	1717469	30.2	160803	99.96	0	97.6921	1	Unknown	1775	aspA(10)	glnA(27)	gltA(59)	glyA(19)	pgm(10)	tkt(5)	uncA(7)	NCBI
SRR6314856	SAMN08053152	PRJNA258022	RJ	1998	Human	43	1715555	30.22	160791	99.96	0	97.7142	1	Unknown	1775	aspA(10)	glnA(27)	gltA(59)	glyA(19)	pgm(10)	tkt(5)	uncA(7)	NCBI
SRR6314861	SAMN08053337	PRJNA258022	RJ	2000	Monkey	28	1634540	30.42	154819	99.96	0	98.1653	13	Unknown	2042	aspA(2)	glnA(2)	gltA(42)	glyA(4)	pgm(90)	tkt(25)	uncA(8)	NCBI
SRR6314866	SAMN08053341	PRJNA258022	MG	2009	Chicken	37	1716934	30.49	133207	100	0.04	98.765	10	Unknown	8751	aspA(462)	glnA(4)	gltA(5)	glyA(10)	pgm(11)	tkt(3)	uncA(46)	NCBI
SRR6314867	SAMN08053344	PRJNA258022	SP	2003	Human	27	1670269	30.42	177240	100	0	98.7534	10	Unknown	2289	aspA(83)	glnA(84)	gltA(1)	glyA(10)	pgm(11)	tkt(3)	uncA(46)	NCBI
SRR6314874	SAMN08053348	PRJNA258022	RJ	2009	Monkey	29	1627271	30.35	126301	99.96	0	97.7895	13	Unknown	1962	aspA(55)	glnA(172)	gltA(21)	glyA(49)	pgm(125)	tkt(83)	uncA(51)	NCBI
SRR6314882	SAMN08053354	PRJNA258022	RJ	2013	Monkey	19	1604405	30.44	106392	99.96	0	98.7725	11	Unknown	6091	aspA(2)	glnA(4)	gltA(5)	glyA(25)	pgm(11)	tkt(203)	uncA(5)	NCBI
SRR6315306	SAMN08054648	PRJNA258022	SP	2003	Human	19	1705058	30.43	158493	99.96	0	98.7653	11	Unknown	9082	aspA(7)	glnA(669)	gltA(5)	glyA(2)	pgm(11)	tkt(1)	uncA(5)	NCBI
SRR6315315	SAMN08054669	PRJNA258022	SP	2005	Human	35	1742352	30.31	176733	99.96	0	98.4154		Unknown	791	aspA(7)	glnA(97)	gltA(5)	glyA(2)	pgm(135)	tkt(68)	uncA(26)	NCBI
SRR6315335	SAMN08054673	PRJNA258022	RJ	2015	Chicken	39	1757441	30.15	105653	99.96	0.06	98.5286	9	Unknown	12542	aspA(9)	glnA(~36)	gltA(5)	glyA(2)	pgm(10)	tkt(11)	uncA(26)	NCBI
	New STs

## Sheet: Table S2
Supplementary Table S2. Genome-wide average nucleotide identity values (ANI) for all possible pairs of the 221 C. jejuni genomes.
Assembly	119C	16485-2	164C	16640-4	168C	175	20585-3	42-3	636	75C	83C	94C	99C	C001-1	C007-2	C009-1	C009-3	C010	C011-1	C013-10	C013-2	C013-3	C013-6	C017	C019	C020-1	C021-3	C024-4	C029-7	C034-1	C034-2	C035-3	C037-1	C037-5	C038-1	C040-5	C044-2	C046-10	C047-2	C048-1	C051-4	C052-2	C053-3	C054-4	C059-3	C060-6	C060-9	C061-7	C062-2
119C
16485-2	98.5801
164C	98.608	99.3508
16640-4	98.5691	99.7358	99.4014
168C	98.7652	98.7769	98.7683	98.8914
175	97.6496	97.4716	97.5182	97.5722	97.7433
20585-3	98.4122	99.0201	98.7715	98.7803	98.7406	97.5151
42-3	98.7148	99.335	99.6351	99.4385	98.8818	97.5221	98.7796
636	98.6491	99.3726	99.9988	99.4154	98.8224	97.5404	98.8028	99.6312
75C	97.6453	97.5129	97.5116	97.576	97.7483	99.9922	97.4895	97.5383	97.5305
83C	98.9047	98.2989	98.4586	98.3104	98.5208	97.5714	98.3803	98.4689	98.4768	97.5902
94C	98.6208	99.3383	99.9	99.3597	98.8009	97.4965	98.7538	99.6012	99.9103	97.4749	98.4393
99C	98.6126	99.3601	99.9952	99.4116	98.8314	97.5168	98.7566	99.6385	99.9948	97.5265	98.5095	99.9158
C001-1	98.5276	98.8161	98.7691	98.6704	98.7987	97.5323	99.4163	98.6982	98.8219	97.5014	98.5046	98.7137	98.798
C007-2	98.5901	98.9062	98.8113	98.8116	98.8601	97.5349	99.6628	98.7682	98.8183	97.541	98.3919	98.7491	98.7843	99.4352
C009-1	98.4524	98.7434	98.7378	98.7488	98.6682	97.5334	98.687	98.7933	98.7731	97.5743	98.2643	98.6852	98.7452	98.5968	98.5888
C009-3	98.7315	99.3719	99.5846	99.4521	98.9732	97.6808	98.829	99.6012	99.5926	97.6795	98.6249	99.5902	99.5915	98.726	98.8659	98.744
C010	99.3233	98.448	98.5432	98.4771	98.5956	97.5438	98.4578	98.5783	98.5969	97.5483	99.1707	98.439	98.517	98.594	98.5442	98.3154	98.6903
C011-1	98.7463	98.7249	98.7336	98.7354	98.9198	97.6103	98.7826	98.7713	98.7669	97.5788	98.674	98.7475	98.733	98.7884	98.8035	98.7396	98.7275	98.722
C013-10	98.6069	99.7688	99.4224	99.9746	98.8549	97.5477	98.8058	99.4477	99.4257	97.5126	98.3941	99.3848	99.4014	98.7332	98.8214	98.7538	99.4323	98.5065	98.7364
C013-2	98.6306	99.7503	99.4601	99.9748	98.906	97.5256	98.8353	99.4598	99.4634	97.5229	98.3023	99.405	99.4407	98.6277	98.7912	98.7459	99.4678	98.454	98.778	99.9991
C013-3	98.5723	99.7859	99.423	99.9789	98.8696	97.549	98.778	99.4597	99.4297	97.4956	98.3912	99.3941	99.4054	98.7105	98.84	98.7509	99.457	98.4763	98.7092	99.9978	99.9991
C013-6	98.6193	99.7631	99.3974	99.969	98.8969	97.6067	98.7585	99.4228	99.4173	97.58	98.3197	99.3864	99.4381	98.6249	98.7342	98.7232	99.4547	98.4208	98.7524	99.9886	99.99	99.9945
C017	98.5694	98.7875	98.7838	98.7742	98.8455	97.5585	99.5255	98.8544	98.8181	97.6075	98.4926	98.7159	98.8332	99.2569	99.6067	98.6166	98.9652	98.6223	98.7681	98.7613	98.8025	98.7747	98.7451
C019	99.7216	98.5936	98.6642	98.5599	98.7803	97.6798	98.5714	98.6673	98.6345	97.695	99.1135	98.5501	98.573	98.7304	98.6348	98.4174	98.7075	99.4596	98.771	98.5629	98.5113	98.5586	98.5415	98.6808
C020-1	98.6094	98.787	98.8238	98.7294	98.8646	97.5865	99.514	98.8543	98.8847	97.5692	98.4687	98.7587	98.8295	99.3211	99.6115	98.6091	98.887	98.573	98.7706	98.7517	98.7328	98.7736	98.6699	99.8504	98.6405
C021-3	98.4245	98.8694	98.7245	98.7539	98.7535	97.4513	99.8319	98.8863	98.7573	97.4263	98.4509	98.7661	98.7365	99.2859	99.5269	98.7177	98.8445	98.5647	98.8323	98.7819	98.7693	98.7661	98.7428	99.4886	98.5869	99.5115
C024-4	98.5147	98.7012	98.7744	98.7782	98.7107	97.493	98.7473	98.8052	98.7947	97.4751	98.2539	98.6589	98.7296	98.6489	98.6051	99.9781	98.7269	98.3486	98.6221	98.7668	98.7589	98.7795	98.7375	98.5672	98.4327	98.6252	98.7555
C029-7	98.5432	99.417	99.4799	99.5405	98.7961	97.5996	98.7536	99.373	99.4689	97.6067	98.3584	99.431	99.4616	98.615	98.669	98.7167	99.4158	98.4003	98.7201	99.5177	99.5345	99.5402	99.5287	98.6209	98.4857	98.6294	98.6957	98.8222
C034-1	98.6189	99.7541	99.391	99.9646	98.8439	97.5435	98.8266	99.4327	99.3902	97.5288	98.3636	99.3553	99.4035	98.7182	98.8096	98.7244	99.4479	98.4918	98.7243	99.9744	99.9748	99.9736	99.9744	98.7887	98.5618	98.7509	98.7613	98.7589	99.5051
C034-2	98.5834	99.7419	99.3847	99.9645	98.887	97.5602	98.7854	99.4411	99.4051	97.5226	98.3502	99.3554	99.4184	98.6505	98.7623	98.7199	99.4415	98.4748	98.7377	99.9745	99.9743	99.9731	99.9631	98.7137	98.5814	98.6763	98.7347	98.7076	99.5078	99.9995
C035-3	98.885	98.4032	98.4421	98.3535	98.5918	97.664	98.5312	98.4502	98.463	97.6362	98.8741	98.451	98.4758	98.4676	98.4887	98.371	98.5576	98.9135	98.5581	98.4283	98.394	98.3589	98.3915	98.4345	98.9999	98.5271	98.4449	98.3522	98.3898	98.4137	98.3962
C037-1	98.4833	98.8496	98.7958	98.7215	98.8501	97.5235	99.5018	98.746	98.8624	97.5397	98.4265	98.7418	98.8268	99.4755	99.446	98.7534	98.8193	98.5247	98.8012	98.7556	98.728	98.7441	98.7298	99.3517	98.6754	99.3737	99.375	98.7351	98.7053	98.7312	98.7347	98.4916
C037-5	98.4678	98.8652	98.8043	98.7426	98.8358	97.5434	99.4756	98.8456	98.8664	97.539	98.4702	98.7214	98.8243	99.48	99.4641	98.7252	98.8148	98.5327	98.829	98.7427	98.7459	98.7249	98.7147	99.3383	98.6605	99.3454	99.3739	98.7804	98.6882	98.7187	98.7263	98.5305	99.99
C038-1	98.9009	98.4572	98.4387	98.4342	98.6453	97.6778	98.5477	98.5211	98.533	97.6666	98.9184	98.4637	98.4602	98.5091	98.5225	98.3859	98.6035	98.9404	98.5791	98.4758	98.4598	98.439	98.4195	98.4495	98.9977	98.5171	98.4629	98.3227	98.4057	98.4505	98.418	99.995	98.5204	98.5405
C040-5	98.5534	98.7666	98.7144	98.6952	98.7298	97.5551	99.271	98.6406	98.7026	97.54	98.3924	98.7207	98.6609	99.6197	99.3232	98.5348	98.6856	98.5502	98.8548	98.6751	98.6324	98.7004	98.5712	99.1391	98.7734	99.1607	99.1598	98.5627	98.5879	98.6173	98.6224	98.5096	99.2439	99.2839	98.5352
C044-2	98.622	98.7813	98.7205	98.7828	99.4123	97.6692	98.7979	98.8996	98.7701	97.6536	98.5835	98.6702	98.704	98.7436	98.8213	98.7039	98.9476	98.6457	98.882	98.7568	98.7706	98.7547	98.7507	98.9231	98.692	98.7648	98.8662	98.7389	98.7893	98.736	98.7659	98.5348	98.8069	98.8107	98.5721	98.7109
C046-10	99.8487	98.5397	98.571	98.5679	98.7279	97.6585	98.5521	98.6682	98.6173	97.6138	98.937	98.6088	98.597	98.5281	98.6165	98.5118	98.74	99.2716	98.805	98.6066	98.6036	98.5489	98.592	98.6349	99.7123	98.5731	98.5829	98.5679	98.521	98.603	98.5997	98.9175	98.5419	98.5603	98.9062	98.5146	98.7766
C047-2	98.5338	98.8411	98.8864	98.7941	98.8183	97.4859	99.6696	98.8041	98.89	97.4929	98.626	98.838	98.8688	99.365	99.6148	98.7399	98.8209	98.6372	98.8712	98.8173	98.8123	98.766	98.7717	99.6262	98.6274	99.6057	99.5831	98.71	98.748	98.7925	98.7847	98.4829	99.3863	99.3712	98.4308	99.1937	98.722	98.5499
C048-1	99.2778	98.3821	98.4676	98.4248	98.647	97.5984	98.4846	98.4624	98.5139	97.6057	99.0809	98.4486	98.4405	98.6671	98.6177	98.3356	98.6186	99.6791	98.7967	98.4652	98.4176	98.431	98.4151	98.6366	99.4259	98.6077	98.5379	98.332	98.3501	98.4448	98.4308	98.9339	98.5903	98.5874	98.9071	98.6174	98.6273	99.2166	98.6408
C051-4	98.6459	99.3849	99.6066	99.4628	98.9097	97.5592	98.7986	99.9991	99.6474	97.549	98.5069	99.5826	99.6508	98.731	98.8276	98.792	99.6324	98.6196	98.8024	99.4701	99.4617	99.4833	99.4566	98.8664	98.6467	98.8642	98.9424	98.7854	99.382	99.45	99.4779	98.4514	98.7829	98.8128	98.5081	98.6453	98.8997	98.6604	98.7354	98.5237
C052-2	98.6036	99.7738	99.402	99.9691	98.8876	97.5575	98.8328	99.4539	99.4176	97.5552	98.3213	99.322	99.4383	98.6859	98.8351	98.7115	99.4636	98.4853	98.7547	99.9778	99.9791	99.9769	99.9781	98.7439	98.5436	98.7084	98.756	98.7649	99.5328	99.9942	99.9939	98.3977	98.7431	98.721	98.4065	98.6316	98.7571	98.5924	98.8113	98.4423	99.4448
C053-3	98.613	99.7666	99.4352	99.9729	98.8866	97.5641	98.8267	99.4544	99.438	97.5748	98.3317	99.3824	99.4184	98.6789	98.8093	98.7687	99.4586	98.4699	98.7603	99.9966	99.9981	99.9948	99.9872	98.7711	98.5445	98.7285	98.781	98.7657	99.5355	99.9717	99.9731	98.3883	98.7585	98.7633	98.4543	98.663	98.7846	98.5962	98.8128	98.4313	99.4684	99.9766
C054-4	98.518	98.7796	98.7667	98.6366	98.7478	97.4756	99.3299	98.7351	98.7855	97.5078	98.4284	98.7394	98.7426	99.699	99.3492	98.6554	98.7147	98.55	98.7364	98.655	98.5794	98.6461	98.5885	99.1356	98.7137	99.2585	99.2062	98.6489	98.5614	98.6414	98.6235	98.4861	99.3771	99.4187	98.5047	99.6063	98.6571	98.5299	99.3036	98.6406	98.7285	98.6167	98.6268
C059-3	98.74	98.8024	98.8393	98.8358	99.6611	97.6874	98.7665	98.9329	98.8521	97.6697	98.4955	98.8116	98.8282	98.7615	98.8569	98.7557	98.9382	98.6428	98.9746	98.84	98.8413	98.8545	98.815	98.9063	98.6478	98.8327	98.8159	98.7974	98.8593	98.8345	98.8332	98.5365	98.8334	98.8493	98.5746	98.7527	99.5948	98.7522	98.7828	98.5748	98.9114	98.8229	98.8393	98.7183
C060-6	98.7297	98.7666	98.8497	98.8626	99.536	97.6415	98.7846	98.8352	98.8101	97.6234	98.7321	98.8139	98.8337	98.7657	98.8134	98.7055	98.9344	98.8273	98.9799	98.819	98.8328	98.8229	98.8294	98.9188	98.8856	98.8379	98.7777	98.7423	98.7672	98.8056	98.8451	98.6052	98.8174	98.8346	98.6	98.7479	99.5516	98.807	98.841	98.7952	98.8834	98.856	98.8271	98.7374	99.6472
C060-9	98.7155	98.7957	98.8231	98.8868	99.5374	97.7007	98.7721	98.893	98.8395	97.6856	98.5612	98.8283	98.7946	98.7762	98.8108	98.688	98.9462	98.6818	98.9799	98.8608	98.8942	98.863	98.8755	98.9092	98.7696	98.7984	98.7545	98.7446	98.7807	98.8653	98.891	98.6146	98.8052	98.8035	98.6134	98.7419	99.5842	98.8351	98.7787	98.6505	98.9169	98.894	98.8871	98.6939	99.6573	99.9715
C061-7	98.6031	99.7455	99.4357	99.9651	98.854	97.5724	98.771	99.4591	99.4284	97.5101	98.4335	99.4192	99.4489	98.6869	98.7826	98.6888	99.4655	98.4824	98.7389	99.975	99.9758	99.9741	99.9737	98.8067	98.6049	98.7743	98.7662	98.7744	99.5281	99.991	99.9905	98.4028	98.7189	98.6861	98.4327	98.6295	98.7446	98.6095	98.7773	98.4406	99.4639	99.995	99.972	98.5753	98.834	98.8494	98.8818
C062-2	98.5012	98.8275	98.7289	98.6577	98.7263	97.5492	99.4252	98.7495	98.7815	97.5614	98.5028	98.764	98.7365	99.7632	99.4017	98.6157	98.8256	98.5854	98.7738	98.7095	98.6844	98.6903	98.6807	99.2777	98.7281	99.2892	99.2983	98.6081	98.6402	98.7154	98.6843	98.4729	99.447	99.4576	98.5142	99.6811	98.7615	98.5585	99.2923	98.6103	98.7859	98.6941	98.678	99.7088	98.7341	98.7701	98.7483	98.6724
C063-4	97.5187	97.428	97.4543	97.4344	97.3802	97.4593	97.4061	97.4614	97.4928	97.5021	97.535	97.42	97.3839	97.5248	97.4942	97.4519	97.5146	97.5098	97.4073	97.4185	97.4484	97.4329	97.4301	97.5236	97.5718	97.5063	97.3628	97.4009	97.3709	97.4231	97.4232	97.5429	97.4084	97.4329	97.5793	97.4508	97.4136	97.5345	97.5193	97.5588	97.45	97.4243	97.445	97.4818	97.4145	97.3812	97.402	97.4073	97.4733
C064-5	98.7079	98.7233	98.661	98.6754	98.8497	97.5788	98.8329	98.7091	98.7168	97.6118	98.6723	98.6576	98.628	98.7902	98.76	98.7408	98.6342	98.7041	99.8412	98.6858	98.6993	98.6829	98.7021	98.6991	98.7506	98.667	98.8318	98.6935	98.6949	98.6503	98.6745	98.5515	98.7399	98.7221	98.5582	98.7907	98.9568	98.7686	98.795	98.7508	98.7032	98.6485	98.6992	98.7719	98.9863	98.9301	98.9744	98.6575	98.7547
C068-7	98.5832	98.7738	98.8736	98.77	98.7805	97.4703	99.6469	98.791	98.8739	97.4668	98.5734	98.8317	98.9089	99.3397	99.6016	98.6816	98.7902	98.5955	98.7923	98.7852	98.7647	98.792	98.7576	99.6357	98.6614	99.5887	99.6116	98.7328	98.72	98.7624	98.7706	98.4627	99.4026	99.365	98.4649	99.2435	98.7623	98.575	99.974	98.6253	98.7975	98.7411	98.771	99.279	98.7925	98.8264	98.7733	98.7513	99.2828
C069-1	98.6287	98.7973	98.7359	98.8227	99.4112	97.6273	98.8014	98.878	98.7814	97.6409	98.5594	98.7079	98.6858	98.7759	98.8381	98.7305	98.9347	98.6467	98.8925	98.774	98.7937	98.8078	98.7732	98.9194	98.6683	98.7948	98.8918	98.7577	98.8508	98.7533	98.7753	98.5654	98.8166	98.8445	98.6571	98.7415	99.9795	98.7504	98.7528	98.6395	98.8478	98.7768	98.8021	98.6662	99.6243	99.5105	99.5741	98.7668	98.7358
C070	98.5311	99.9919	99.3782	99.7395	98.7674	97.4675	98.9673	99.3244	99.4284	97.5104	98.3027	99.325	99.3984	98.7986	98.8776	98.7957	99.3064	98.4502	98.7399	99.7344	99.7591	99.7565	99.7284	98.7486	98.568	98.7226	98.8241	98.6965	99.3791	99.7287	99.7289	98.3905	98.8487	98.852	98.4386	98.7001	98.7934	98.5009	98.7638	98.4588	99.3567	99.7491	99.7511	98.6659	98.803	98.7438	98.7735	99.7496	98.7896
C073-1	98.5375	99.4193	99.5092	99.5424	98.7625	97.6251	98.7047	99.4034	99.4894	97.6094	98.4196	99.4221	99.5131	98.5759	98.6205	98.744	99.4388	98.39	98.7057	99.5334	99.5572	99.5357	99.5265	98.6146	98.5214	98.67	98.6774	98.7714	99.9876	99.5129	99.5297	98.3694	98.668	98.6241	98.42	98.5687	98.7349	98.5351	98.7655	98.3547	99.3791	99.5344	99.5542	98.6023	98.816	98.7175	98.7826	99.5348	98.6513
C073-5	98.4688	98.9115	98.7644	98.7019	98.7978	97.5243	99.9401	98.8242	98.8022	97.4877	98.44	98.7037	98.7565	99.381	99.6291	98.6972	98.8353	98.5759	98.8211	98.7534	98.7626	98.7281	98.7461	99.5451	98.6135	99.6167	99.8787	98.6803	98.6368	98.7617	98.7366	98.5091	99.4234	99.4066	98.5053	99.2146	98.9103	98.5845	99.6489	98.6247	98.8144	98.7321	98.7652	99.3448	98.793	98.8594	98.7744	98.7328	99.404
C082-6	98.7454	98.7785	98.8653	98.9108	99.628	97.6827	98.8255	98.8341	98.8795	97.625	98.6016	98.779	98.8787	98.8714	98.8942	98.7708	98.9498	98.6922	98.9035	98.8676	98.8783	98.9319	98.8882	98.9868	98.8114	98.9487	98.8973	98.7821	98.8074	98.8636	98.8504	98.5807	98.861	98.8864	98.6114	98.8408	99.782	98.7341	98.8706	98.6686	98.8625	98.8087	98.9132	98.826	99.6222	99.6181	99.6262	98.8819	98.8282
C084-8	98.4853	98.7129	98.6878	98.76	98.6695	97.4772	98.7275	98.7434	98.7368	97.4935	98.2454	98.6293	98.7164	98.5998	98.6112	99.9736	98.7683	98.3258	98.6749	98.7416	98.7227	98.7406	98.7547	98.5859	98.4931	98.6197	98.7649	99.9755	98.7693	98.7084	98.7369	98.3594	98.7289	98.711	98.3333	98.5612	98.7225	98.5438	98.7657	98.3128	98.7763	98.6944	98.7691	98.6364	98.7393	98.7922	98.7449	98.7062	98.6074
C085-2	98.6476	99.3641	99.629	99.4862	98.8177	97.5597	98.7667	99.9501	99.6321	97.5443	98.371	99.6198	99.6308	98.6919	98.7405	98.778	99.6239	98.5292	98.7859	99.4837	99.5174	99.4925	99.5226	98.8278	98.6331	98.8545	98.8997	98.7914	99.451	99.4765	99.5062	98.4113	98.7389	98.8074	98.4966	98.6801	98.8913	98.6055	98.7399	98.4626	99.9509	99.4743	99.5028	98.7618	98.8589	98.824	98.8626	99.5002	98.7518
C087-3	98.5579	98.8703	98.9042	98.9086	98.8038	97.5756	98.7171	98.8793	98.9414	97.5593	98.4474	98.8754	98.9281	98.7833	98.7294	98.7153	98.8874	98.6303	98.7424	98.9442	98.9248	98.9323	98.9191	98.6632	98.581	98.7507	98.7204	98.7317	98.8616	98.8989	98.9065	98.47	98.7516	98.7388	98.4838	98.6734	98.7599	98.5942	98.7172	98.6109	98.8833	98.9017	98.9201	98.7088	98.8381	98.7756	98.732	98.934	98.6983
C090-1	98.5952	98.6303	98.7643	98.6984	98.7574	97.6451	98.6678	98.7438	98.7568	97.6693	98.5114	98.6659	98.7375	98.6443	98.6283	98.6262	98.7543	98.5563	98.8347	98.6876	98.7096	98.6954	98.6942	98.7237	98.6342	98.7074	98.7211	98.6031	98.718	98.7026	98.6514	98.5112	98.63	98.6366	98.516	98.6529	98.6432	98.6646	98.6759	98.5146	98.7425	98.6696	98.7172	98.6732	98.7627	98.7406	98.7059	98.6902	98.6524
C090-2	98.5946	98.6192	98.7269	98.6881	98.7323	97.684	98.6331	98.7232	98.714	97.6453	98.5187	98.6568	98.7037	98.6275	98.631	98.6155	98.7945	98.5532	98.7747	98.6461	98.6752	98.6556	98.6616	98.7517	98.6441	98.7605	98.6769	98.5975	98.7023	98.6124	98.625	98.5136	98.6186	98.6326	98.4772	98.6364	98.6545	98.6335	98.6751	98.5838	98.7252	98.6047	98.6642	98.6639	98.7243	98.7458	98.7451	98.6278	98.6578
C090-3	98.5707	98.6095	98.7333	98.6579	98.7466	97.6941	98.6592	98.7205	98.7458	97.6215	98.5124	98.6521	98.7057	98.6322	98.6093	98.6189	98.7691	98.5622	98.777	98.6483	98.6668	98.6407	98.659	98.7071	98.6411	98.7029	98.6725	98.5706	98.6831	98.6346	98.603	98.5195	98.6045	98.6227	98.4964	98.6724	98.6448	98.6224	98.6714	98.537	98.7263	98.6097	98.6749	98.6602	98.7542	98.7462	98.7439	98.6131	98.6724
C092-1	98.6248	98.6156	98.7569	98.6546	98.8586	97.7086	98.7101	98.7239	98.7747	97.7055	98.6395	98.6788	98.7538	98.7099	98.7056	98.6588	98.819	98.6025	98.7364	98.6464	98.6691	98.6538	98.6652	98.8406	98.6641	98.8551	98.7738	98.6534	98.699	98.6391	98.606	98.5034	98.7007	98.6695	98.4863	98.7254	98.685	98.6261	98.7391	98.6058	98.7086	98.6178	98.6767	98.7216	98.8103	98.799	98.8026	98.6253	98.7503
C092-2	98.5923	98.611	98.7685	98.671	98.8395	97.7289	98.6846	98.7324	98.7467	97.6868	98.6388	98.6842	98.7501	98.7066	98.6768	98.6148	98.8031	98.5899	98.7559	98.6771	98.6912	98.6552	98.6876	98.8304	98.6389	98.8526	98.7537	98.6205	98.7269	98.671	98.6368	98.4796	98.7339	98.6843	98.4589	98.712	98.6771	98.5891	98.7595	98.5757	98.7052	98.6496	98.7112	98.7127	98.7999	98.7911	98.7814	98.6459	98.7463
C092-4	98.4897	98.9588	98.7821	98.7808	98.7707	97.5339	99.9247	98.7798	98.845	97.5313	98.5052	98.731	98.785	99.3879	99.6379	98.7585	98.8354	98.5385	98.7985	98.7793	98.7882	98.7815	98.794	99.5285	98.5907	99.5474	99.8271	98.7332	98.82	98.8067	98.766	98.5009	99.4952	99.4569	98.5441	99.2371	98.9401	98.6032	99.7038	98.5382	98.7614	98.8169	98.795	99.3416	98.8426	98.8258	98.8439	98.7753	99.4032
C092-5	98.5876	98.6142	98.7819	98.6477	98.8333	97.7173	98.6644	98.7289	98.8109	97.6635	98.6396	98.7015	98.7562	98.7123	98.7042	98.6552	98.867	98.5772	98.7303	98.6717	98.6669	98.6544	98.6925	98.8291	98.6262	98.8518	98.7452	98.6525	98.6889	98.6639	98.6321	98.4926	98.682	98.6788	98.4785	98.7006	98.675	98.6133	98.7477	98.6309	98.7469	98.5956	98.6666	98.6972	98.7506	98.771	98.7893	98.6508	98.7361
C092-6	98.5973	98.5956	98.77	98.6949	98.8131	97.6725	98.6863	98.748	98.8026	97.639	98.6484	98.7615	98.8142	98.7477	98.6711	98.6119	98.8304	98.6039	98.7025	98.6698	98.6627	98.7113	98.7032	98.7869	98.713	98.7607	98.7645	98.622	98.695	98.6789	98.6248	98.4792	98.7216	98.6601	98.4829	98.7387	98.6814	98.5751	98.7434	98.6132	98.7674	98.6184	98.6723	98.6911	98.7536	98.7756	98.7527	98.701	98.7166
C093-1	98.7467	98.7935	98.9188	98.8342	99.7255	97.6955	98.8334	98.9858	98.8945	97.6992	98.5964	98.874	98.8867	98.7501	98.8623	98.8219	99.0426	98.6638	98.9507	98.8248	98.8779	98.8312	98.8604	98.9811	98.7758	99.0158	98.8976	98.8215	98.813	98.8506	98.8646	98.5921	98.9531	98.9163	98.5758	98.6998	99.634	98.7545	98.9048	98.6198	98.9359	98.8873	98.8409	98.7424	99.7487	99.6747	99.6832	98.883	98.7634
C093-3	98.9105	98.3879	98.4018	98.4137	98.6045	97.6623	98.5014	98.482	98.4977	97.6308	98.8575	98.4431	98.425	98.4807	98.5017	98.3807	98.5548	98.9523	98.5299	98.4103	98.4082	98.3739	98.3687	98.4623	99.0012	98.498	98.4155	98.3787	98.3969	98.3673	98.3591	99.9436	98.4894	98.52	99.9415	98.5212	98.5306	98.9185	98.4702	98.9188	98.4717	98.3793	98.4075	98.4752	98.565	98.6055	98.6162	98.4087	98.4891
C095-1	98.8631	98.3759	98.4152	98.3904	98.611	97.6588	98.4576	98.4854	98.4811	97.6536	98.8768	98.4121	98.4111	98.5069	98.4967	98.3991	98.5452	98.9413	98.5364	98.4139	98.4392	98.4164	98.3898	98.4936	98.9928	98.5188	98.4171	98.356	98.351	98.3932	98.3598	99.9402	98.4895	98.4689	99.9424	98.5512	98.5024	98.8642	98.4436	98.8876	98.4918	98.3856	98.4472	98.4829	98.5454	98.585	98.6033	98.3715	98.5039
C095-2	98.9018	98.4376	98.4147	98.4194	98.602	97.6057	98.4326	98.4537	98.4576	97.6454	98.8977	98.4117	98.4108	98.4962	98.4786	98.3524	98.5943	98.9308	98.5375	98.4288	98.4287	98.4138	98.3966	98.458	99.0041	98.4894	98.3649	98.3764	98.3134	98.3894	98.3873	99.9449	98.4886	98.5044	99.9422	98.5281	98.5301	98.8884	98.4232	98.9019	98.4868	98.4232	98.4567	98.4666	98.5541	98.5994	98.5928	98.3858	98.4942
C095-3	98.7344	98.8507	98.919	98.8913	99.7253	97.7241	98.8251	98.9724	98.9038	97.7099	98.6023	98.8974	98.8859	98.84	98.9294	98.8423	99.0292	98.6664	98.9348	98.8771	98.9145	98.8983	98.896	98.9793	98.7905	98.9572	98.8729	98.8501	98.8476	98.8918	98.8917	98.5673	98.9141	98.936	98.5694	98.7546	99.6312	98.7482	98.8714	98.6212	98.9526	98.9052	98.892	98.7953	99.7392	99.6568	99.6892	98.8963	98.8122
C096-4	98.7181	98.766	98.8421	98.9093	99.6574	97.6639	98.7816	98.8397	98.871	97.6361	98.5907	98.754	98.8602	98.8815	98.9292	98.7261	98.9756	98.5977	98.9233	98.8604	98.8943	98.9225	98.8925	98.9261	98.7742	98.8877	98.8604	98.7314	98.8334	98.9079	98.8495	98.5847	98.8375	98.8386	98.6162	98.8377	99.755	98.715	98.845	98.6645	98.8632	98.8572	98.8982	98.7941	99.6806	99.6302	99.6658	98.9218	98.8103
C096-5	98.6966	98.7483	98.8623	98.9302	99.68	97.6756	98.8015	98.8023	98.8589	97.6271	98.5854	98.7295	98.8404	98.8158	98.9049	98.7518	98.9501	98.584	98.924	98.8686	98.9018	98.9167	98.9107	98.9366	98.7697	98.8835	98.8721	98.7177	98.809	98.877	98.8875	98.5574	98.8719	98.8607	98.5815	98.8312	99.7777	98.6715	98.8238	98.656	98.8603	98.8461	98.9107	98.7946	99.6579	99.6362	99.6513	98.879	98.7905
C100-3	98.7354	98.7905	98.8446	98.8366	99.6256	97.7005	98.8138	98.969	98.8479	97.7207	98.6057	98.7889	98.8597	98.8325	98.892	98.7252	98.9938	98.732	98.9202	98.8361	98.8522	98.8607	98.8196	98.9015	98.8172	98.8605	98.8719	98.7659	98.8691	98.8535	98.8476	98.5974	98.9091	98.9042	98.5988	98.7783	99.5721	98.8311	98.9187	98.6359	98.9382	98.8605	98.8415	98.7825	99.634	99.6087	99.6325	98.8626	98.8472
C101-10	98.4419	98.7487	98.7389	98.7658	98.6805	97.5481	98.7086	98.7942	98.7689	97.5711	98.2873	98.6501	98.7425	98.5802	98.6087	99.9797	98.712	98.2966	98.7229	98.754	98.7441	98.7727	98.737	98.6515	98.4139	98.6082	98.7668	99.9994	98.7378	98.7189	98.7122	98.3472	98.7322	98.7368	98.3656	98.5267	98.7009	98.514	98.7403	98.267	98.801	98.7112	98.7694	98.6056	98.7534	98.6996	98.7077	98.7054	98.64
C102-3	99.2938	98.4611	98.6122	98.4464	98.6731	97.5411	98.5045	98.6831	98.6375	97.5828	99.0966	98.5143	98.6077	98.547	98.6002	98.4252	98.7118	99.7318	98.686	98.503	98.4966	98.4905	98.4845	98.6422	99.4754	98.6693	98.6617	98.5238	98.4146	98.48	98.4702	98.8002	98.6051	98.5598	98.8487	98.5499	98.6629	99.3003	98.6515	99.536	98.7246	98.485	98.5313	98.563	98.7065	98.8021	98.7363	98.4568	98.5521
C106-3	98.536	99.7296	99.375	99.9917	98.9109	97.5734	98.7764	99.3863	99.3924	97.5564	98.3183	99.3561	99.386	98.6058	98.7603	98.7413	99.4441	98.4545	98.721	99.9684	99.9674	99.9784	99.9683	98.6852	98.5177	98.6551	98.7108	98.7545	99.5417	99.9693	99.9596	98.3575	98.6952	98.7544	98.4457	98.6162	98.7372	98.5425	98.7703	98.4201	99.4344	99.974	99.967	98.6084	98.8323	98.8545	98.8868	99.9683	98.6367
C106-8	98.6747	98.8947	98.8084	98.7376	98.8943	97.5392	99.7248	98.8187	98.842	97.5613	98.5036	98.7867	98.8162	99.3951	99.9074	98.6045	98.8497	98.57	98.848	98.7871	98.7862	98.7486	98.7632	99.6095	98.715	99.6178	99.6145	98.6068	98.6232	98.7951	98.7868	98.5614	99.5455	99.5245	98.5916	99.3241	98.7783	98.6334	99.6229	98.6419	98.8406	98.7894	98.7942	99.3752	98.8058	98.8468	98.8267	98.7299	99.409
C108-1	98.7726	98.8062	98.8177	98.8184	98.9377	97.6075	98.7958	98.817	98.8135	97.5953	98.775	98.7687	98.7616	98.795	98.8762	98.7756	98.7747	98.787	99.9705	98.8129	98.837	98.8157	98.8015	98.7953	98.8567	98.8077	98.8099	98.6903	98.7616	98.7739	98.7797	98.5803	98.8402	98.8196	98.597	98.8644	98.907	98.7421	98.8336	98.8465	98.8036	98.7936	98.8336	98.7632	99.0127	98.9387	98.9423	98.7807	98.7981
C112	98.6031	98.821	98.7918	98.7693	98.7969	97.4854	99.5609	98.9345	98.8545	97.5289	98.4902	98.7432	98.785	99.2948	99.6728	98.6422	98.93	98.571	98.8237	98.8169	98.7977	98.8081	98.8056	99.7414	98.7016	99.7112	99.5544	98.6538	98.6505	98.8253	98.79	98.4516	99.4311	99.4137	98.4673	99.2155	98.8381	98.6056	99.6403	98.6577	98.934	98.8046	98.8034	99.2498	98.8049	98.8179	98.8025	98.8076	99.306
C113-1	99.3218	98.5368	98.5141	98.453	98.6208	97.6233	98.5518	98.4727	98.5472	97.6301	99.0849	98.4711	98.5363	98.6869	98.6131	98.3096	98.6309	99.7849	98.7476	98.4915	98.4464	98.4769	98.447	98.5637	99.4891	98.5646	98.4744	98.2607	98.3397	98.475	98.5022	99.0373	98.6162	98.6251	99.06	98.6739	98.6377	99.2404	98.702	99.5955	98.5004	98.4525	98.4729	98.7082	98.5597	98.742	98.6173	98.4694	98.6456
C122-1	98.5246	98.8255	98.7335	98.7481	98.7007	97.5071	99.8634	98.8197	98.7895	97.4556	98.4287	98.715	98.7506	99.3334	99.5994	98.7542	98.8045	98.5205	98.821	98.7575	98.7438	98.7604	98.7191	99.5033	98.6012	99.5536	99.9614	98.7102	98.6678	98.7461	98.727	98.47	99.3726	99.4055	98.4671	99.1898	98.9098	98.6503	99.6532	98.566	98.8763	98.7269	98.746	99.2824	98.8412	98.8093	98.8359	98.7462	99.3263
C124-2	98.8284	98.4854	98.5599	98.4977	98.4972	97.5895	98.4474	98.5011	98.6049	97.6126	98.7339	98.5965	98.5881	98.3791	98.4313	98.4509	98.6245	98.8121	98.4917	98.5552	98.5305	98.5236	98.5782	98.4239	98.9041	98.4092	98.4278	98.4924	98.5834	98.5374	98.5493	98.881	98.3756	98.3565	98.9124	98.4029	98.4874	98.8105	98.5312	98.7692	98.5228	98.5226	98.527	98.3317	98.4669	98.4722	98.4982	98.5242	98.3885
C124-5	98.7907	98.8853	98.8841	98.9207	99.7433	97.6966	98.9051	98.9411	98.8684	97.709	98.6119	98.8285	98.8307	98.8228	98.9611	98.8107	98.9755	98.6642	98.9816	98.9254	98.8924	98.9273	98.9022	98.9502	98.7472	98.9308	98.9113	98.8826	98.8218	98.8835	98.9112	98.599	98.9204	98.9042	98.6532	98.8131	99.6891	98.8061	98.8413	98.6835	98.9387	98.8976	98.9259	98.7525	99.7692	99.6819	99.7313	98.8664	98.7817
C124-7	98.8403	98.5188	98.5681	98.5292	98.5328	97.6472	98.5057	98.4782	98.6229	97.6344	98.7427	98.5786	98.5495	98.4607	98.4691	98.4574	98.6425	98.8045	98.4975	98.6106	98.5587	98.5738	98.5579	98.4311	98.8706	98.4211	98.3922	98.4966	98.6028	98.5919	98.5947	98.9005	98.3458	98.3586	98.8623	98.4337	98.5072	98.805	98.5183	98.8259	98.4955	98.5569	98.5766	98.4047	98.495	98.5461	98.5348	98.5622	98.3759
C125-1	98.592	99.3615	99.5814	99.4925	98.8169	97.5857	98.7943	99.896	99.5877	97.5439	98.5002	99.5622	99.5808	98.7099	98.7536	98.7348	99.5841	98.5429	98.7671	99.51	99.4988	99.5172	99.5162	98.8591	98.6514	98.8476	98.926	98.7575	99.3859	99.4868	99.4997	98.4633	98.7617	98.8335	98.5252	98.6079	98.9149	98.6671	98.7135	98.4766	99.904	99.4748	99.5041	98.6789	98.8641	98.8614	98.8867	99.5035	98.7698
C125-3	98.5866	98.8494	98.8979	98.8132	98.7774	97.5319	99.7031	98.7722	98.9051	97.4572	98.5518	98.7986	98.9137	99.3305	99.6395	98.7582	98.8149	98.574	98.8531	98.8411	98.8015	98.8275	98.7869	99.6294	98.6512	99.545	99.6079	98.7091	98.7745	98.8138	98.8202	98.4872	99.4177	99.4092	98.5038	99.2637	98.7905	98.5717	99.9386	98.6056	98.8401	98.8061	98.8391	99.3168	98.7552	98.8497	98.7827	98.7719	99.3308
C126-3	99.2899	98.4473	98.5964	98.4939	98.6993	97.613	98.4946	98.6436	98.6376	97.6105	99.0845	98.5658	98.587	98.5529	98.6033	98.4747	98.7196	99.7404	98.7104	98.5194	98.5026	98.5006	98.5079	98.6516	99.4654	98.6425	98.6601	98.4952	98.4039	98.512	98.4868	98.8123	98.561	98.5726	98.8243	98.5345	98.7212	99.2757	98.6483	99.5408	98.6998	98.4771	98.4975	98.5316	98.7296	98.8138	98.7793	98.5228	98.5038
C127-2	98.7744	98.846	98.8885	98.8927	99.7714	97.6813	98.8338	98.9504	98.8806	97.6991	98.6473	98.839	98.8057	98.7939	98.9329	98.7293	98.9761	98.7069	98.9714	98.8951	98.906	98.8843	98.8881	98.9775	98.7853	98.9358	98.869	98.8101	98.8282	98.8673	98.9127	98.602	98.9483	98.8989	98.6471	98.8516	99.8142	98.7794	98.8437	98.7015	98.9043	98.8959	98.9213	98.8092	99.7645	99.7024	99.7412	98.872	98.7714
C130-2	98.949	98.3711	98.4532	98.404	98.5538	97.6247	98.4244	98.5281	98.5009	97.6344	99.964	98.3886	98.4774	98.4866	98.4639	98.3124	98.6142	99.0248	98.7074	98.4601	98.4098	98.446	98.3962	98.5129	99.0759	98.495	98.4141	98.2463	98.3844	98.4607	98.4393	98.9445	98.4731	98.5135	98.9847	98.5346	98.5434	99.0188	98.5658	99.0059	98.4749	98.4342	98.4111	98.4717	98.5257	98.7207	98.5887	98.4912	98.5411
C132-3	98.571	98.7847	98.8614	98.8143	98.8405	97.5342	99.6846	98.7948	98.8931	97.5177	98.5393	98.844	98.9086	99.3516	99.6394	98.7431	98.8031	98.5771	98.7882	98.8028	98.772	98.8166	98.7832	99.6099	98.627	99.547	99.6321	98.7725	98.7259	98.786	98.8074	98.4705	99.4282	99.4254	98.4909	99.2624	98.7796	98.5916	99.9267	98.6255	98.7965	98.7552	98.8015	99.3344	98.7843	98.8505	98.7262	98.7899	99.355
C133	98.5613	99.9289	99.2599	99.6921	98.7785	97.45	98.9941	99.3209	99.2746	97.5143	98.2823	99.2448	99.2425	98.8317	98.9124	98.7191	99.309	98.4288	98.7526	99.703	99.6946	99.7084	99.6874	98.7509	98.5023	98.7471	98.8863	98.7144	99.3746	99.697	99.7082	98.3636	98.8623	98.875	98.4615	98.7458	98.8308	98.6109	98.8965	98.3695	99.3235	99.7094	99.6975	98.7315	98.8633	98.8189	98.8668	99.704	98.7866
C134	99.3053	98.4171	98.5027	98.4474	98.5931	97.6166	98.4559	98.5323	98.5449	97.5957	99.0784	98.4653	98.4988	98.5706	98.5266	98.386	98.6193	99.8364	98.7065	98.482	98.4814	98.4655	98.4644	98.543	99.4198	98.5457	98.5227	98.341	98.4118	98.48	98.4783	98.9016	98.5001	98.5371	98.9108	98.5961	98.6068	99.2225	98.6292	99.6168	98.5236	98.4564	98.4723	98.5123	98.5922	98.7766	98.6152	98.5236	98.5493
C135-1	98.6152	99.7737	99.3932	99.9694	98.8545	97.5166	98.8122	99.4302	99.3964	97.5166	98.3272	99.3781	99.397	98.6863	98.8272	98.7273	99.4553	98.4764	98.749	99.9788	99.9793	99.9779	99.9787	98.8071	98.5057	98.8048	98.7651	98.7839	99.52	99.9952	99.995	98.3581	98.7248	98.7442	98.453	98.6299	98.7331	98.5908	98.7714	98.4366	99.4496	99.9981	99.976	98.6348	98.8486	98.8206	98.8752	99.9949	98.6688
C137-1	98.612	98.6992	98.8111	98.7487	98.8866	97.5212	99.3919	98.7965	98.8011	97.5426	98.4706	98.7117	98.7779	99.2112	99.4427	98.5837	98.9016	98.62	98.722	98.784	98.7686	98.7781	98.7033	99.751	98.6812	99.765	99.371	98.5954	98.6287	98.814	98.7403	98.3963	99.2471	99.1875	98.4458	99.0613	98.8284	98.5664	99.5822	98.661	98.8023	98.7597	98.768	99.1511	98.8894	98.8837	98.8271	98.7749	99.1227
C137-2	98.4695	98.7573	98.6737	98.5979	98.728	97.6011	99.3694	98.676	98.7146	97.5498	98.4289	98.7212	98.6804	99.7132	99.3639	98.539	98.7074	98.6056	98.7502	98.6673	98.5964	98.6671	98.5952	99.1809	98.6729	99.2019	99.2272	98.5678	98.592	98.6657	98.6205	98.5013	99.3359	99.3592	98.5162	99.8817	98.7341	98.5393	99.2467	98.6553	98.7176	98.6249	98.6174	99.647	98.744	98.7122	98.7559	98.6386	99.729
C143	98.5532	99.7572	99.3859	99.9529	98.8726	97.532	98.7797	99.4462	99.421	97.519	98.3213	99.3668	99.4076	98.6049	98.7828	98.7139	99.4603	98.4275	98.7347	99.9582	99.9618	99.9728	99.9513	98.7519	98.5361	98.7367	98.7137	98.7281	99.5225	99.9709	99.9777	98.3134	98.6907	98.6896	98.3662	98.6297	98.7412	98.5285	98.7181	98.4119	99.4799	99.9884	99.9532	98.628	98.826	98.8298	98.8647	99.9719	98.6913
C144-1	99.2651	98.3846	98.4693	98.3968	98.5878	97.5863	98.3421	98.449	98.4868	97.5952	99.0537	98.4644	98.4709	98.5076	98.4356	98.2826	98.6478	99.8106	98.7378	98.4486	98.4042	98.4406	98.4178	98.4689	99.4879	98.549	98.3833	98.2928	98.3396	98.4562	98.4731	98.9513	98.4208	98.4254	98.946	98.5372	98.5728	99.2214	98.5601	99.6834	98.5092	98.3963	98.4204	98.4848	98.5309	98.7127	98.5275	98.4188	98.4897
C144-3	99.2845	98.4542	98.5381	98.456	98.6079	97.5935	98.4095	98.4981	98.4579	97.5927	99.0455	98.4562	98.4802	98.5789	98.4497	98.2449	98.6221	99.8313	98.7209	98.4514	98.3989	98.4694	98.4174	98.4896	99.5114	98.5522	98.438	98.2694	98.3792	98.4432	98.4551	98.9559	98.4453	98.4888	98.9544	98.5732	98.6006	99.2522	98.6059	99.6843	98.5632	98.42	98.4239	98.5284	98.5487	98.7377	98.5644	98.4586	98.522
C144-4	99.282	98.4129	98.4893	98.4195	98.5468	97.544	98.3379	98.4927	98.4932	97.5209	99.0421	98.3954	98.4689	98.5036	98.3929	98.2966	98.5974	99.8221	98.6932	98.454	98.3807	98.4405	98.4017	98.4319	99.4927	98.5031	98.3989	98.3146	98.364	98.4302	98.458	98.9089	98.3882	98.4202	98.9489	98.5223	98.5263	99.2634	98.5392	99.6869	98.5451	98.4251	98.4144	98.4696	98.5267	98.7466	98.5243	98.4433	98.4745
C146-1	98.4871	98.769	98.7434	98.6708	98.8004	97.5815	99.4006	98.7019	98.7205	97.537	98.4834	98.7015	98.7134	99.7167	99.3789	98.514	98.6621	98.5892	98.8027	98.6521	98.6137	98.6742	98.5737	99.2756	98.6819	99.2333	99.263	98.5389	98.6439	98.6181	98.6239	98.5169	99.3726	99.3795	98.508	99.8739	98.7921	98.5287	99.2465	98.6565	98.7109	98.6358	98.6353	99.6724	98.7388	98.7965	98.7945	98.6001	99.745
C148-2	98.4621	99.0034	98.7756	98.7908	98.7536	97.5483	99.9929	98.772	98.819	97.5554	98.4665	98.7933	98.8093	99.4381	99.6956	98.6657	98.8321	98.5545	98.7477	98.82	98.7938	98.7993	98.7952	99.5123	98.6176	99.5323	99.8195	98.735	98.7224	98.7997	98.8101	98.54	99.5072	99.4965	98.5617	99.2853	98.8016	98.5792	99.7075	98.5858	98.7947	98.7928	98.8265	99.3569	98.7776	98.8032	98.7636	98.7551	99.4108
C150	98.5215	99.9843	99.3118	99.678	98.7689	97.4851	98.9416	99.3399	99.3019	97.4902	98.2985	99.2748	99.3277	98.8448	98.8654	98.7392	99.3129	98.4578	98.7683	99.6921	99.6792	99.7263	99.6932	98.7443	98.5194	98.7586	98.8342	98.7988	99.4223	99.693	99.6912	98.4225	98.8037	98.8231	98.4591	98.7279	98.7908	98.6156	98.7587	98.3565	99.3549	99.6952	99.6647	98.7262	98.8214	98.7711	98.8358	99.7304	98.7627
ERR3164067	98.6021	99.4825	99.6729	99.5786	98.8149	97.5821	98.8644	99.5403	99.6714	97.5933	98.5495	99.605	99.6739	98.7614	98.8203	98.8161	99.5643	98.4726	98.7561	99.5769	99.6041	99.5861	99.583	98.7934	98.6279	98.8028	98.8699	98.7802	99.5324	99.5521	99.5753	98.4095	98.7826	98.7588	98.4353	98.7205	98.8479	98.6331	98.8377	98.472	99.5393	99.5956	99.5889	98.7319	98.8826	98.876	98.8416	99.5952	98.7314
ERR4801356	98.6133	99.4702	99.6751	99.6018	98.8364	97.6489	98.8714	99.5678	99.6697	97.6182	98.5551	99.6031	99.662	98.7057	98.8387	98.8284	99.5581	98.5674	98.7707	99.6022	99.609	99.602	99.5923	98.8407	98.6223	98.8369	98.8008	98.8483	99.5896	99.5757	99.5837	98.4724	98.7564	98.7649	98.4867	98.7348	98.852	98.6071	98.8742	98.5551	99.5634	99.5804	99.6086	98.7058	98.9045	98.8942	98.883	99.5981	98.6793
SRR12686238	97.7502	97.4358	97.5035	97.4274	97.4545	97.5326	97.543	97.4921	97.5329	97.5502	97.5723	97.4498	97.496	97.5103	97.4634	97.4899	97.5634	97.5926	97.4482	97.4175	97.398	97.4141	97.4255	97.4981	97.6879	97.5307	97.4944	97.4923	97.4511	97.3864	97.3811	97.6613	97.5113	97.5537	97.7091	97.4681	97.415	97.6691	97.532	97.4988	97.5087	97.4508	97.4263	97.538	97.4293	97.365	97.4249	97.3412	97.513
SRR23587241	98.4537	98.6622	98.7367	98.6453	98.7033	97.5024	98.6234	98.6508	98.7648	97.4694	98.4775	98.674	98.7431	98.6723	98.5582	98.9832	98.6708	98.4765	98.6507	98.7265	98.6699	98.7225	98.6502	98.5571	98.5982	98.6095	98.5871	98.9431	98.6648	98.6994	98.6602	98.2954	98.6083	98.6221	98.3414	98.6524	98.6277	98.491	98.6782	98.3526	98.6937	98.6559	98.6915	98.6779	98.6182	98.689	98.6085	98.7032	98.6794
SRR24434786	98.4514	98.6536	98.7406	98.6467	98.6907	97.511	98.6325	98.6438	98.7809	97.4692	98.4978	98.6646	98.7501	98.6554	98.5948	98.9678	98.6983	98.4848	98.6255	98.7092	98.6542	98.7072	98.6486	98.5861	98.6052	98.6704	98.6142	98.9411	98.6622	98.6838	98.6447	98.2981	98.665	98.603	98.3392	98.6714	98.6284	98.4761	98.7133	98.4163	98.729	98.6272	98.6749	98.6375	98.5891	98.7021	98.6089	98.6763	98.7063
SRR6314017	98.597	99.4333	99.6745	99.5629	98.8289	97.5404	98.8521	99.4861	99.6432	97.5739	98.5085	99.5822	99.6268	98.7206	98.8214	98.8276	99.5696	98.4696	98.7666	99.5513	99.5728	99.5811	99.5632	98.8209	98.6378	98.7926	98.851	98.8024	99.5078	99.5301	99.5511	98.4706	98.8162	98.7572	98.439	98.7415	98.7899	98.6568	98.8715	98.5633	99.5071	99.561	99.5641	98.7138	98.8243	98.8656	98.8186	99.5673	98.7447
SRR6314021	98.84	98.728	98.7462	98.7564	98.9429	97.538	98.6614	98.8407	98.8026	97.517	98.7548	98.7553	98.7951	98.8117	98.8365	98.6328	98.7864	98.6792	99.8148	98.7843	98.7894	98.7781	98.8004	98.7776	98.8492	98.7709	98.6746	98.6113	98.7243	98.7545	98.753	98.5324	98.7861	98.8368	98.5406	98.8494	98.7386	98.7476	98.8208	98.7137	98.8651	98.761	98.8018	98.8012	98.8715	98.8694	98.886	98.7663	98.7989
SRR6314024	98.5365	99.4473	99.4557	99.5211	98.8096	97.5833	98.7135	99.3078	99.479	97.6131	98.3697	99.3824	99.4823	98.6193	98.54	98.7994	99.2262	98.4275	98.7011	99.5705	99.5777	99.5676	99.5611	98.5995	98.4821	98.6146	98.645	98.7795	99.5795	99.5638	99.508	98.4281	98.6475	98.614	98.4692	98.6335	98.7071	98.4955	98.8036	98.4186	99.3274	99.5482	99.5363	98.5627	98.7911	98.6161	98.6556	99.5663	98.5922
SRR6314025	99.0224	98.5792	98.4937	98.5576	98.6504	97.5743	98.4299	98.5197	98.6108	97.5994	99.1512	98.482	98.5459	98.5553	98.5213	98.4263	98.6906	98.915	98.5499	98.5551	98.5744	98.5955	98.5851	98.5542	99.0409	98.5765	98.3596	98.4691	98.5396	98.5977	98.5792	98.9248	98.544	98.497	98.9249	98.5292	98.4791	98.9302	98.5371	98.7999	98.5801	98.5918	98.5382	98.5211	98.5435	98.5929	98.5855	98.5764	98.5362
SRR6314026	98.4994	99.4071	99.3868	99.435	98.7084	97.5471	98.7914	99.3183	99.3904	97.5667	98.3485	99.3707	99.4226	98.6472	98.5987	98.8149	99.2791	98.4501	98.6506	99.4681	99.4309	99.4815	99.4602	98.5454	98.5001	98.6541	98.7336	98.8334	99.6031	99.4436	99.4421	98.446	98.6799	98.6763	98.4461	98.6656	98.6675	98.4733	98.721	98.3849	99.3271	99.431	99.441	98.6134	98.8193	98.69	98.6668	99.4677	98.6662
SRR6314028	98.5513	98.685	98.6897	98.6444	98.6675	97.5145	98.7508	98.6396	98.6804	97.4869	98.461	98.6453	98.6774	98.813	98.6678	98.9066	98.6347	98.5121	98.6176	98.6589	98.5953	98.6615	98.6228	98.6398	98.6221	98.6701	98.7702	98.8838	98.6204	98.6198	98.6435	98.3513	98.7141	98.708	98.3655	98.723	98.6172	98.4765	98.7584	98.4901	98.703	98.5896	98.6429	98.7158	98.5538	98.7228	98.5757	98.6237	98.7811
SRR6314030	99.0126	98.5209	98.5264	98.5609	98.6777	97.6534	98.4438	98.5935	98.5747	97.6418	99.1569	98.4941	98.528	98.526	98.5832	98.3802	98.6843	98.9318	98.5295	98.59	98.5827	98.5817	98.5904	98.5958	99.0103	98.6071	98.4205	98.4928	98.5405	98.5824	98.5839	98.8928	98.5288	98.4698	98.8849	98.558	98.4024	98.9536	98.6199	98.8653	98.6008	98.5665	98.5733	98.5561	98.5374	98.6412	98.5882	98.5377	98.5591
SRR6314035	98.5767	98.6138	98.6921	98.5312	98.771	97.6702	98.697	98.6661	98.7233	97.6724	98.4866	98.6583	98.7128	98.6472	98.5254	98.6765	98.6676	98.5759	98.7179	98.5352	98.6015	98.5594	98.5516	98.6916	98.6061	98.7081	98.6972	98.6927	98.7155	98.5592	98.526	98.5351	98.6036	98.6103	98.528	98.5983	98.6728	98.5792	98.7369	98.5359	98.6633	98.5527	98.565	98.6212	98.7872	98.7235	98.7032	98.5754	98.6338
SRR6314042	98.5292	98.638	98.6578	98.6085	98.7659	97.6115	98.7421	98.6762	98.7218	97.6241	98.5029	98.675	98.6424	98.6091	98.5988	98.6977	98.727	98.5919	98.7764	98.5309	98.6173	98.6155	98.5934	98.7027	98.6469	98.6983	98.7807	98.7315	98.7743	98.5518	98.5414	98.5642	98.5898	98.5675	98.5183	98.6912	98.6963	98.5584	98.7263	98.5137	98.6784	98.5841	98.5986	98.6693	98.8095	98.72	98.6733	98.5374	98.6061
SRR6314048	98.5901	98.6644	98.642	98.619	98.7502	97.6968	98.6774	98.6745	98.7278	97.6708	98.4793	98.6272	98.6165	98.6776	98.5681	98.7157	98.7487	98.5597	98.7623	98.5742	98.6521	98.6294	98.6194	98.6524	98.6056	98.6955	98.6848	98.7479	98.7534	98.6073	98.5683	98.5285	98.6475	98.6546	98.5172	98.7098	98.6773	98.5821	98.7176	98.521	98.6833	98.6066	98.6287	98.6558	98.7718	98.7145	98.6947	98.5849	98.6473
SRR6314054	98.4637	98.8255	98.8777	98.8949	98.7559	97.5575	98.7597	98.8272	98.895	97.5587	98.3695	98.8011	98.8789	98.6732	98.7059	99.3471	98.859	98.3185	98.6961	98.8756	98.838	98.8652	98.8719	98.671	98.4924	98.7104	98.735	99.3658	98.817	98.8424	98.8319	98.3601	98.7104	98.742	98.3777	98.5943	98.7489	98.4723	98.7556	98.3023	98.8307	98.8386	98.8663	98.6341	98.7564	98.7701	98.76	98.8419	98.6985
SRR6314223	98.4593	98.3798	98.5189	98.3838	98.5397	97.7012	98.465	98.4033	98.5232	97.7007	98.4377	98.427	98.4949	98.4929	98.5331	98.3558	98.5098	98.4883	98.3616	98.4076	98.3958	98.4432	98.3991	98.5063	98.6283	98.5438	98.4405	98.3884	98.3881	98.3768	98.3768	98.4967	98.4852	98.4287	98.4931	98.4552	98.5234	98.4778	98.5553	98.499	98.42	98.3706	98.4059	98.5093	98.5741	98.5794	98.5547	98.3852	98.399
SRR6314231	97.6811	97.5673	97.5798	97.5748	97.6732	99.4889	97.5765	97.6022	97.643	99.487	97.6227	97.6526	97.5987	97.6407	97.6374	97.5723	97.7145	97.6248	97.5623	97.549	97.5568	97.5748	97.6202	97.6447	97.6888	97.7053	97.5707	97.5685	97.6309	97.562	97.5621	97.6868	97.639	97.6356	97.6986	97.586	97.69	97.7117	97.5342	97.6185	97.6644	97.5229	97.6032	97.6607	97.6838	97.696	97.6865	97.5349	97.6478
SRR6314321	98.5277	98.3313	98.4665	98.3625	98.5335	97.642	98.4728	98.4403	98.4824	97.626	98.5905	98.4647	98.4846	98.4633	98.4368	98.4335	98.5275	98.6234	98.3631	98.4212	98.3619	98.4272	98.3636	98.416	98.6112	98.5163	98.4957	98.4581	98.3355	98.3943	98.4175	98.5617	98.3977	98.4296	98.5365	98.4439	98.3916	98.5191	98.4775	98.5729	98.5063	98.3382	98.3893	98.4116	98.4937	98.4846	98.4658	98.3818	98.4643
SRR6314323	98.4562	98.3581	98.487	98.404	98.5415	97.6729	98.4568	98.4051	98.5372	97.6733	98.4101	98.4255	98.495	98.498	98.4857	98.4093	98.4841	98.4333	98.4099	98.3855	98.4118	98.4861	98.39	98.4867	98.58	98.5448	98.4023	98.3522	98.3489	98.3721	98.331	98.5099	98.4852	98.475	98.4565	98.3935	98.4923	98.4974	98.5513	98.4871	98.4001	98.3639	98.4031	98.4788	98.5543	98.5822	98.5615	98.4231	98.3957
SRR6314324	98.7311	98.7637	98.7612	98.7731	98.9083	97.5984	98.7732	98.78	98.7825	97.6119	98.7333	98.7839	98.7953	98.7825	98.8247	98.761	98.7362	98.7502	99.9366	98.785	98.7901	98.777	98.7856	98.7561	98.8137	98.8656	98.808	98.728	98.7238	98.7657	98.7735	98.5856	98.8097	98.808	98.6194	98.8138	98.8845	98.7876	98.8899	98.8388	98.7579	98.7522	98.8007	98.7565	99.0038	98.9497	98.9284	98.7235	98.7418
SRR6314325	98.5902	99.4071	99.5737	99.5215	98.7855	97.502	98.792	99.4147	99.5754	97.5324	98.361	99.5402	99.5801	98.6253	98.7347	98.754	99.3786	98.4173	98.8055	99.4855	99.529	99.5169	99.5319	98.6179	98.5838	98.6624	98.7974	98.7554	99.5863	99.4951	99.5196	98.4877	98.7429	98.7266	98.4624	98.6446	98.743	98.5516	98.7804	98.4765	99.4437	99.482	99.5236	98.6645	98.8527	98.7342	98.7061	99.5182	98.7069
SRR6314326	98.4437	98.6688	98.6379	98.6867	98.6949	97.5649	98.694	98.6253	98.687	97.5692	98.2977	98.6404	98.6046	98.6175	98.6501	98.6801	98.6515	98.3532	98.61	98.6752	98.6744	98.668	98.6471	98.705	98.5739	98.6654	98.6692	98.6382	98.6421	98.6775	98.681	98.3085	98.5749	98.6506	98.2892	98.6548	98.711	98.4936	98.6629	98.4558	98.662	98.7424	98.6839	98.5851	98.714	98.6864	98.6719	98.7182	98.6157
SRR6314738	97.6451	97.5016	97.5233	97.5574	97.6981	99.9078	97.4891	97.4562	97.5672	99.9125	97.4406	97.5034	97.542	97.4993	97.5209	97.5158	97.6562	97.5172	97.5942	97.5845	97.5419	97.5924	97.5785	97.5709	97.6402	97.5304	97.4225	97.5012	97.633	97.6056	97.5578	97.6371	97.4404	97.4998	97.6285	97.5523	97.6858	97.6596	97.4563	97.6	97.5547	97.5189	97.5766	97.4523	97.6764	97.6017	97.6503	97.5306	97.4986
SRR6314740	98.4699	99.4385	99.3919	99.4467	98.6988	97.4974	98.8043	99.3436	99.3892	97.5202	98.3485	99.3695	99.4224	98.6483	98.6045	98.8084	99.2765	98.4146	98.6551	99.473	99.428	99.4965	99.4368	98.5764	98.4731	98.6057	98.7561	98.8362	99.5948	99.4507	99.4262	98.451	98.6793	98.6795	98.4543	98.6458	98.6713	98.4441	98.7481	98.3732	99.3763	99.4297	99.4377	98.6455	98.8035	98.6699	98.6312	99.4732	98.6592
SRR6314741	97.5443	97.5018	97.5222	97.5543	97.5865	99.8398	97.4532	97.5253	97.5667	99.8249	97.4114	97.4214	97.5198	97.5473	97.4684	97.4991	97.5726	97.497	97.4715	97.5259	97.5444	97.5465	97.5591	97.5178	97.5732	97.4646	97.402	97.498	97.5591	97.566	97.5548	97.6533	97.4788	97.4819	97.6315	97.5333	97.5515	97.4995	97.4066	97.553	97.5597	97.5191	97.567	97.4722	97.5955	97.5282	97.5271	97.5148	97.5014
SRR6314742	98.4705	98.4197	98.496	98.4917	98.6154	97.5808	98.5282	98.5008	98.5642	97.5476	98.6129	98.374	98.5051	98.6732	98.5379	98.3958	98.6582	98.6357	98.7021	98.4672	98.4876	98.4605	98.422	98.5954	98.6472	98.6207	98.6059	98.3028	98.453	98.4478	98.4282	98.4756	98.6192	98.6253	98.4801	98.6575	98.6205	98.4716	98.6816	98.6252	98.5504	98.4835	98.4813	98.6765	98.5708	98.7074	98.6108	98.5078	98.6638
SRR6314743	98.78	98.7602	98.7822	98.7985	98.9143	97.5306	98.7408	98.7752	98.8321	97.5414	98.7262	98.7908	98.7905	98.8007	98.8707	98.7303	98.7637	98.7665	99.9351	98.7883	98.7539	98.7851	98.772	98.7775	98.9	98.8315	98.7972	98.7453	98.7864	98.739	98.7519	98.5748	98.7767	98.8137	98.5523	98.8718	98.8418	98.7904	98.8022	98.8553	98.7998	98.7135	98.7768	98.7912	98.974	98.9553	98.9479	98.7291	98.8124
SRR6314744	98.5302	99.3841	99.5841	99.5037	98.7903	97.5042	98.7887	99.3946	99.5781	97.5194	98.392	99.5281	99.573	98.5971	98.7295	98.7638	99.3802	98.3989	98.7938	99.4509	99.4532	99.493	99.4486	98.6104	98.5379	98.6777	98.7857	98.7081	99.5247	99.3913	99.4292	98.4766	98.7119	98.7506	98.4809	98.5947	98.6953	98.5339	98.7521	98.3962	99.4209	99.4579	99.4392	98.6416	98.8582	98.7531	98.7509	99.4664	98.6807
SRR6314745	99.0586	98.6696	98.7828	98.6922	99.0032	97.6922	98.748	98.7836	98.7644	97.7027	99.1016	98.7088	98.7897	98.7334	98.78	98.6217	98.9003	99.1132	98.8513	98.6911	98.7147	98.7037	98.7079	98.8234	99.1153	98.841	98.7885	98.6653	98.6498	98.6936	98.7014	98.9217	98.7591	98.7657	98.9191	98.7253	98.9122	99.01	98.734	99.0311	98.774	98.7142	98.7113	98.7598	98.9546	98.9508	98.9538	98.6991	98.7438
SRR6314746	98.5688	99.4802	99.5398	99.5802	98.7586	97.573	98.8182	99.4059	99.5692	97.5713	98.4904	99.541	99.5438	98.7005	98.7436	98.709	99.4153	98.4815	98.6973	99.6059	99.5713	99.6269	99.574	98.7791	98.5559	98.7968	98.7932	98.714	99.6205	99.5589	99.5684	98.4309	98.7483	98.7392	98.4413	98.7409	98.7354	98.5461	98.8106	98.4981	99.4336	99.5387	99.5811	98.6635	98.8331	98.7531	98.7446	99.5867	98.7358
SRR6314747	98.3709	98.5854	98.5882	98.5668	98.6153	97.477	98.6201	98.6687	98.6557	97.5008	98.3274	98.5584	98.5731	98.6271	98.5102	99.0245	98.5388	98.4201	98.6287	98.5881	98.5879	98.5851	98.5267	98.5541	98.4964	98.6289	98.6307	99.0685	98.5707	98.5679	98.4937	98.3875	98.5645	98.5736	98.3939	98.5357	98.5593	98.3826	98.7217	98.3408	98.635	98.5202	98.5659	98.5617	98.5802	98.6119	98.5589	98.5634	98.5971
SRR6314831	97.7051	97.5141	97.5743	97.5447	97.7055	99.5237	97.5177	97.5409	97.6358	99.5099	97.6418	97.6139	97.6365	97.5784	97.6143	97.5632	97.7008	97.6372	97.5818	97.5418	97.519	97.5334	97.5615	97.5663	97.6921	97.6536	97.5284	97.5893	97.6097	97.5709	97.5606	97.6489	97.5783	97.5937	97.6722	97.6231	97.6368	97.7506	97.526	97.6222	97.6303	97.4715	97.5624	97.6126	97.673	97.6178	97.6569	97.5142	97.6779
SRR6314854	97.7251	97.5342	97.5722	97.5819	97.7128	99.5009	97.5907	97.6274	97.6388	99.4552	97.6121	97.6187	97.6043	97.5584	97.5819	97.5914	97.7331	97.5941	97.6463	97.523	97.5389	97.5443	97.5932	97.6169	97.704	97.6856	97.5514	97.5885	97.6017	97.5245	97.5182	97.679	97.6351	97.6583	97.7403	97.6315	97.6477	97.7313	97.5915	97.6023	97.6588	97.4691	97.5566	97.6282	97.7135	97.704	97.7082	97.4861	97.7062
SRR6314855	97.6351	97.4447	97.4973	97.5128	97.6758	99.9286	97.4938	97.4798	97.5353	99.934	97.5416	97.5472	97.542	97.4492	97.5153	97.4823	97.6346	97.5801	97.5604	97.5656	97.5414	97.5815	97.6195	97.4963	97.6987	97.5799	97.5003	97.5505	97.614	97.5403	97.5496	97.642	97.4638	97.4599	97.6715	97.4997	97.6335	97.6009	97.4875	97.5762	97.5909	97.4745	97.558	97.4662	97.638	97.6372	97.6569	97.507	97.5403
SRR6314856	97.7212	97.5588	97.5572	97.5819	97.6797	99.5297	97.5517	97.6363	97.6297	99.5351	97.6022	97.5896	97.6115	97.6095	97.6211	97.6135	97.7435	97.6479	97.6259	97.5616	97.618	97.5704	97.6445	97.6271	97.6714	97.6761	97.5353	97.6378	97.5478	97.5883	97.5872	97.6795	97.6238	97.6376	97.7547	97.6056	97.6852	97.7146	97.5857	97.5955	97.671	97.538	97.636	97.6363	97.6809	97.6523	97.6983	97.563	97.6861
SRR6314857	98.8802	98.4307	98.5418	98.4892	98.5778	97.5507	98.5001	98.6132	98.6266	97.5573	98.7317	98.504	98.5798	98.5279	98.4434	98.4388	98.6224	98.7461	98.5869	98.4922	98.517	98.5006	98.5551	98.6701	98.8415	98.6074	98.5974	98.4495	98.4067	98.4645	98.5124	98.6679	98.5004	98.4584	98.6877	98.4441	98.5846	98.9869	98.5902	98.6753	98.6656	98.4459	98.4912	98.4848	98.6191	98.58	98.5872	98.4752	98.4662
SRR6314858	98.5692	99.419	99.5856	99.5243	98.7858	97.5844	98.8036	99.3996	99.608	97.5348	98.4647	99.5521	99.5888	98.5873	98.7212	98.7695	99.3965	98.4624	98.7717	99.5074	99.5035	99.5129	99.5013	98.6407	98.5674	98.7144	98.756	98.721	99.5308	99.4437	99.4691	98.451	98.677	98.67	98.4881	98.6221	98.7123	98.5514	98.7744	98.4852	99.406	99.4517	99.521	98.6085	98.8301	98.7333	98.7341	99.4977	98.6686
SRR6314859	98.9257	98.4662	98.4798	98.4612	98.6178	97.6053	98.4228	98.5373	98.5362	97.6068	98.8656	98.4462	98.4575	98.5051	98.5183	98.3158	98.651	98.9209	98.5385	98.4773	98.4737	98.4571	98.4592	98.5122	98.953	98.5251	98.2875	98.287	98.3975	98.4544	98.4705	99.9358	98.4691	98.4945	99.9413	98.5102	98.4612	98.8305	98.4281	98.8939	98.522	98.4738	98.4845	98.4591	98.5196	98.5583	98.5988	98.432	98.5054
SRR6314860	98.8087	98.5081	98.5744	98.5007	98.5104	97.689	98.3787	98.4509	98.5936	97.6523	98.715	98.5501	98.5527	98.3712	98.3559	98.5263	98.5925	98.8237	98.55	98.5499	98.5624	98.5451	98.5311	98.4006	98.905	98.4164	98.3537	98.5227	98.5964	98.5418	98.504	98.9535	98.3325	98.2979	98.9557	98.3519	98.406	98.7911	98.4764	98.7568	98.4992	98.5121	98.5608	98.3578	98.4902	98.506	98.4988	98.5241	98.2898
SRR6314861	97.9899	97.9178	97.961	97.8794	98.0517	97.6844	97.9432	97.9086	97.9727	97.6977	98.0381	97.9845	97.9856	97.9065	97.9493	97.961	98.0516	98.0199	97.9387	97.9138	97.9245	97.928	97.9586	97.8771	98.0903	97.9559	97.8571	97.9663	97.8852	97.9471	97.9389	98.0783	97.8941	97.9098	98.0899	97.9137	97.9815	98.0144	97.9824	98.003	97.8915	97.9041	97.9292	97.8737	98.0167	97.9843	97.9814	97.9199	97.8817
SRR6314862	98.5871	99.4514	99.5342	99.4109	98.6426	97.5591	98.8869	99.4745	99.5432	97.5405	98.4971	99.4922	99.4991	98.816	98.6692	98.7351	99.4456	98.5435	98.7539	99.3905	99.4076	99.4215	99.3707	98.6753	98.5685	98.7188	98.837	98.7459	99.4589	99.3817	99.3827	98.5561	98.7633	98.7356	98.569	98.6808	98.893	98.6064	98.8062	98.4664	99.4995	99.4139	99.3893	98.7507	98.8624	98.7915	98.761	99.4092	98.7352
SRR6314863	98.7559	98.8171	98.7994	98.7941	98.9044	97.5999	98.7657	98.7966	98.7986	97.588	98.7517	98.788	98.7701	98.7913	98.8677	98.7381	98.7474	98.7893	99.9339	98.8216	98.8169	98.8196	98.8157	98.7948	98.8852	98.8378	98.8029	98.7442	98.752	98.7889	98.7814	98.5397	98.821	98.8241	98.5746	98.8785	98.8841	98.7732	98.8557	98.8415	98.8085	98.7424	98.8367	98.752	98.9863	98.9458	98.9587	98.7703	98.8057
SRR6314866	98.864	98.5493	98.5816	98.5082	98.7202	97.6894	98.6082	98.646	98.5901	97.6655	98.9369	98.5115	98.5813	98.5754	98.6055	98.6761	98.6818	98.9702	98.6715	98.5166	98.5277	98.5111	98.5272	98.7384	98.8794	98.7153	98.6757	98.6532	98.5491	98.5053	98.5304	98.7824	98.6627	98.6322	98.8271	98.6289	98.8603	98.878	98.6566	98.8326	98.6519	98.5079	98.5432	98.6701	98.8503	98.7875	98.7959	98.4986	98.602
SRR6314867	98.9433	98.561	98.635	98.5456	98.8538	97.7082	98.596	98.6489	98.5958	97.714	99.0017	98.5716	98.6706	98.6939	98.755	98.5995	98.708	98.9869	98.7338	98.6022	98.6011	98.6389	98.6169	98.705	99.0257	98.7415	98.6472	98.6338	98.6041	98.6033	98.6281	98.9324	98.6548	98.6214	98.9254	98.7002	98.7483	98.8976	98.6436	98.8989	98.6699	98.5847	98.6236	98.6976	98.7926	98.8177	98.7874	98.5868	98.7351
SRR6314868	98.8468	98.4589	98.4761	98.3217	98.599	97.6754	98.5983	98.5104	98.4902	97.6502	98.8607	98.4685	98.5044	98.566	98.4962	98.4883	98.6043	98.9612	98.5785	98.3589	98.3601	98.324	98.4264	98.5093	99.0045	98.4518	98.4921	98.4699	98.4154	98.3402	98.3369	99.438	98.5586	98.5856	99.4626	98.5907	98.626	98.8857	98.4766	98.8894	98.4663	98.3392	98.3667	98.5584	98.6153	98.6485	98.6756	98.3522	98.5862
SRR6314869	97.6757	97.4814	97.5016	97.5272	97.5823	97.6466	97.5513	97.5595	97.5568	97.6488	97.6275	97.5689	97.549	97.5719	97.569	97.6205	97.5814	97.6258	97.564	97.4883	97.5433	97.5004	97.5767	97.6965	97.6694	97.6506	97.5648	97.5203	97.5157	97.5365	97.5314	97.6976	97.558	97.5378	97.6893	97.4864	97.562	97.6773	97.6333	97.6762	97.5825	97.559	97.528	97.5092	97.5897	97.5822	97.5964	97.5298	97.5592
SRR6314872	98.5806	99.4555	99.5685	99.4555	98.7047	97.563	98.8797	99.4879	99.5681	97.546	98.4467	99.4728	99.5297	98.7332	98.7039	98.7545	99.4785	98.5323	98.7757	99.4221	99.4467	99.4529	99.3881	98.6894	98.5671	98.6791	98.8133	98.7305	99.4565	99.4206	99.4041	98.5803	98.7146	98.6845	98.6164	98.657	98.8849	98.5981	98.7764	98.4704	99.5235	99.4535	99.4227	98.7203	98.8385	98.798	98.8192	99.4438	98.6883
SRR6314873	98.5855	98.7197	98.7069	98.7374	98.7189	97.6176	98.8797	98.6798	98.7743	97.5963	98.5952	98.711	98.7513	98.7452	98.8006	98.6844	98.7466	98.5809	98.8299	98.7479	98.7167	98.7555	98.7583	98.8248	98.6318	98.8444	98.8542	98.7249	98.6803	98.7465	98.7426	98.4616	98.8036	98.792	98.4908	98.785	98.72	98.5632	98.8943	98.5805	98.7424	98.65	98.7325	98.7505	98.7146	98.7233	98.6991	98.6994	98.7785
SRR6314874	97.6922	97.7234	97.7058	97.7049	97.6909	97.5645	97.7036	97.6115	97.7325	97.5899	97.6829	97.6612	97.715	97.6593	97.6613	97.654	97.7534	97.7099	97.6091	97.75	97.7266	97.7028	97.7405	97.7521	97.8108	97.6887	97.589	97.6472	97.6563	97.7236	97.756	97.7431	97.6029	97.6141	97.7232	97.657	97.5692	97.7128	97.6876	97.7012	97.6768	97.7442	97.7633	97.6168	97.707	97.6454	97.6786	97.6853	97.5956
SRR6314877	99.2677	98.502	98.5524	98.4611	98.6878	97.5786	98.4072	98.516	98.5882	97.6203	99.0437	98.4752	98.5408	98.6489	98.5952	98.4107	98.5838	99.6935	98.7952	98.5057	98.4718	98.5051	98.4321	98.5115	99.4838	98.5702	98.4927	98.3605	98.4177	98.4742	98.492	98.9619	98.5122	98.4899	98.9541	98.623	98.6797	99.2075	98.6132	99.7001	98.5056	98.4688	98.5035	98.5931	98.6698	98.7664	98.6176	98.5294	98.5791
SRR6314878	99.3448	98.5898	98.6254	98.5423	98.6772	97.5707	98.4771	98.6293	98.6278	97.5946	98.8975	98.502	98.5487	98.5438	98.568	98.5251	98.6609	99.4741	98.7895	98.509	98.5664	98.5214	98.5413	98.5673	99.4854	98.62	98.512	98.5552	98.4774	98.5209	98.4764	98.9707	98.5037	98.4717	98.9821	98.6109	98.6162	99.2897	98.5604	99.4503	98.6184	98.5538	98.5264	98.6083	98.7189	98.6952	98.6593	98.5179	98.4455
SRR6314879	98.888	98.4416	98.4783	98.457	98.6407	97.6364	98.5088	98.4447	98.5231	97.6542	98.922	98.4279	98.459	98.4995	98.5125	98.4063	98.5425	98.8955	98.5521	98.4471	98.4472	98.4396	98.4476	98.43	99.0075	98.4552	98.394	98.326	98.39	98.4124	98.4353	99.8164	98.5199	98.5402	99.7984	98.558	98.6015	98.877	98.4451	98.9052	98.4445	98.4114	98.4662	98.4971	98.5828	98.5969	98.6093	98.4437	98.4981
SRR6314880	98.6668	99.3812	99.6224	99.4715	98.8906	97.5435	98.7425	99.9453	99.6359	97.5492	98.468	99.6044	99.6352	98.7089	98.7565	98.7794	99.6244	98.5403	98.8103	99.4992	99.4975	99.4947	99.5002	98.8716	98.6325	98.8343	98.865	98.7785	99.3937	99.4778	99.4939	98.4242	98.7845	98.79	98.488	98.6312	98.9107	98.6486	98.7334	98.4835	99.939	99.497	99.496	98.7077	98.8926	98.853	98.8717	99.5014	98.7234
SRR6314881	98.6369	98.6739	98.7932	98.7115	98.8525	97.6656	98.6113	98.7419	98.8286	97.6472	98.5197	98.7648	98.7976	98.7081	98.6706	98.6189	98.8226	98.5417	98.7269	98.695	98.7395	98.6973	98.7234	98.765	98.6622	98.8154	98.6307	98.6512	98.6865	98.671	98.6883	98.5489	98.6879	98.5868	98.5551	98.6573	98.6011	98.5877	98.7243	98.5488	98.7561	98.6994	98.7566	98.6738	98.7472	98.6807	98.6721	98.6642	98.6555
SRR6314882	98.9885	98.5233	98.5008	98.4978	98.6034	97.5422	98.5249	98.492	98.6383	97.5862	99.1936	98.5079	98.5732	98.5203	98.4885	98.4856	98.6632	98.9732	98.5896	98.5268	98.5138	98.5917	98.5371	98.6007	99.0694	98.5801	98.4748	98.4921	98.5142	98.5359	98.5554	98.8887	98.529	98.5004	98.884	98.4966	98.5916	98.968	98.5755	98.8445	98.569	98.5256	98.5104	98.5067	98.5934	98.6328	98.6242	98.5199	98.4924
SRR6314883	98.5734	99.4161	99.6736	99.5206	98.8271	97.5827	98.8471	99.4989	99.6473	97.5933	98.4838	99.5979	99.6465	98.7551	98.8251	98.7632	99.5103	98.4431	98.7379	99.5513	99.5495	99.5533	99.5262	98.8002	98.5552	98.8068	98.8039	98.743	99.486	99.5298	99.5173	98.4977	98.7951	98.7955	98.4964	98.703	98.7941	98.6026	98.8218	98.4962	99.5036	99.5419	99.5473	98.7392	98.8474	98.7962	98.7965	99.5703	98.7338
SRR6314884	98.9336	98.38	98.5239	98.3861	98.6401	97.7338	98.4154	98.5637	98.5847	97.7401	98.9103	98.5088	98.5719	98.4638	98.5135	98.3765	98.7025	98.8961	98.5691	98.4295	98.397	98.4097	98.4079	98.5284	98.9613	98.4736	98.3846	98.4305	98.4658	98.4382	98.4158	99.2488	98.4415	98.4863	99.2622	98.4948	98.5085	98.9007	98.4574	98.8695	98.6016	98.407	98.4062	98.4139	98.5371	98.6204	98.5794	98.3934	98.4754
SRR6314885	98.8839	98.4373	98.4724	98.4086	98.6496	97.6379	98.4768	98.5352	98.575	97.6464	98.8253	98.4326	98.4634	98.5033	98.5407	98.2797	98.6409	98.8587	98.5327	98.4635	98.4387	98.4306	98.4194	98.4638	98.8962	98.5186	98.338	98.3057	98.4134	98.4469	98.4292	99.8891	98.5044	98.5222	99.8928	98.5489	98.4869	98.8163	98.4822	98.8591	98.5204	98.4286	98.4374	98.5142	98.533	98.5662	98.6144	98.4051	98.5214
SRR6315286	97.9763	97.6819	97.7803	97.8002	97.8523	97.6841	97.6463	97.7864	97.8596	97.6655	97.8701	97.7331	97.7728	97.8374	97.7372	97.5632	97.8395	97.8843	97.7023	97.7668	97.7621	97.8025	97.7873	97.8555	97.8912	97.8561	97.6624	97.615	97.7382	97.7358	97.7698	97.9863	97.7446	97.7613	98.0107	97.811	97.6923	97.9224	97.79	97.9098	97.8094	97.7291	97.7604	97.8378	97.7454	97.8141	97.745	97.728	97.7696
SRR6315287	98.7613	98.334	98.4802	98.4166	98.4615	97.4291	98.43	98.5265	98.5589	97.4442	98.6891	98.4686	98.4884	98.4462	98.3271	98.5079	98.5472	98.6506	98.5442	98.4023	98.4637	98.428	98.4395	98.4391	98.7292	98.4554	98.4781	98.5258	98.4013	98.4183	98.3802	98.6722	98.4452	98.4762	98.6499	98.3438	98.5632	98.893	98.5224	98.6211	98.4914	98.3987	98.4158	98.4094	98.6038	98.5578	98.5482	98.4078	98.39
SRR6315298	98.6436	99.4551	99.6655	99.5681	98.8156	97.5854	98.7592	99.5127	99.6884	97.5986	98.4466	99.589	99.672	98.7139	98.7853	98.6655	99.5344	98.4816	98.7539	99.5857	99.5722	99.5938	99.5595	98.7516	98.5141	98.7687	98.6798	98.6808	99.5554	99.5154	99.551	98.4145	98.7326	98.7522	98.4466	98.7111	98.7393	98.5597	98.7647	98.4546	99.5021	99.5341	99.5804	98.691	98.7934	98.7871	98.7782	99.5459	98.729
SRR6315299	98.5492	98.6876	98.7002	98.7135	98.7295	97.6228	98.8777	98.723	98.7488	97.5782	98.5776	98.7171	98.719	98.758	98.7983	98.6855	98.7703	98.5622	98.8228	98.6952	98.7222	98.6791	98.7176	98.8002	98.5876	98.8476	98.8906	98.7201	98.7111	98.7068	98.6956	98.436	98.7649	98.7707	98.4808	98.7667	98.6968	98.5684	98.8828	98.5557	98.7135	98.658	98.7144	98.7144	98.7327	98.6704	98.673	98.6866	98.7891
SRR6315300	98.5736	98.7208	98.717	98.7599	98.6974	97.6112	98.8546	98.7363	98.768	97.5746	98.596	98.7052	98.7462	98.7264	98.8062	98.6886	98.7859	98.6012	98.8772	98.7492	98.7757	98.7533	98.771	98.8286	98.6626	98.8633	98.8642	98.7042	98.6825	98.7578	98.7589	98.4398	98.8032	98.7602	98.4656	98.8026	98.7034	98.5282	98.8768	98.5883	98.767	98.677	98.7862	98.751	98.7087	98.7045	98.6775	98.7029	98.8371
SRR6315301	98.5619	98.6646	98.7453	98.7017	98.6713	97.6734	98.7999	98.6957	98.776	97.6506	98.5027	98.7309	98.7639	98.7393	98.7189	98.7198	98.7318	98.5244	98.8912	98.7093	98.6885	98.7156	98.7048	98.7568	98.6413	98.8169	98.7944	98.6883	98.6522	98.6843	98.7096	98.4715	98.7449	98.7104	98.5093	98.75	98.6573	98.5153	98.8489	98.6232	98.7457	98.642	98.7232	98.7805	98.7347	98.6742	98.6165	98.6904	98.7382
SRR6315302	97.6332	97.5028	97.5007	97.5572	97.6871	99.8922	97.4574	97.4249	97.5364	99.8941	97.5229	97.4979	97.5298	97.4649	97.4342	97.4944	97.6052	97.5348	97.5122	97.5543	97.5401	97.5854	97.5858	97.4771	97.6474	97.53	97.4385	97.5059	97.6126	97.6025	97.563	97.6027	97.3935	97.459	97.6499	97.4939	97.6226	97.6541	97.5602	97.628	97.5152	97.5266	97.5558	97.432	97.6082	97.6056	97.5785	97.5675	97.4916
SRR6315303	98.8988	98.4231	98.4538	98.368	98.5788	97.67	98.4982	98.4664	98.5424	97.6766	98.9206	98.4085	98.47	98.5435	98.5093	98.3888	98.5683	98.9321	98.5903	98.4206	98.4017	98.41	98.4017	98.495	99.0396	98.5511	98.4221	98.4286	98.4207	98.4148	98.3905	99.9515	98.5159	98.5114	99.948	98.5845	98.5707	98.9104	98.4729	98.9462	98.4837	98.3818	98.4118	98.5043	98.577	98.6045	98.6363	98.365	98.5496
SRR6315304	98.5627	99.4433	99.6021	99.4946	98.763	97.6141	98.8136	99.4035	99.6108	97.584	98.4252	99.4806	99.6095	98.6371	98.6861	98.8331	99.4014	98.4713	98.7222	99.5239	99.5067	99.5295	99.4897	98.6516	98.5532	98.7056	98.7921	98.8463	99.5675	99.4769	99.5068	98.4632	98.7055	98.7291	98.4829	98.632	98.7725	98.5834	98.8515	98.4498	99.3846	99.4883	99.5387	98.6445	98.841	98.7331	98.7563	99.4949	98.6462
SRR6315305	98.5403	99.4446	99.574	99.5238	98.7757	97.5217	98.8354	99.3953	99.5826	97.4734	98.3961	99.5469	99.5728	98.5913	98.7526	98.7683	99.3972	98.3954	98.7651	99.5105	99.5426	99.5209	99.5296	98.6442	98.5397	98.6882	98.799	98.7434	99.5516	99.4894	99.4872	98.4239	98.6751	98.6422	98.4336	98.6278	98.7183	98.5456	98.8116	98.4796	99.3921	99.5059	99.5314	98.5809	98.8045	98.7089	98.6986	99.5294	98.6327
SRR6315306	98.8701	98.5029	98.5385	98.4186	98.6069	97.5548	98.5672	98.5642	98.5836	97.6027	98.8371	98.5231	98.5382	98.4767	98.4631	98.6128	98.5369	98.8381	98.6746	98.4467	98.4702	98.4504	98.4666	98.5453	98.9254	98.5191	98.5301	98.6165	98.5983	98.4322	98.4586	98.9264	98.5785	98.5458	98.9596	98.5815	98.6138	98.8799	98.6675	98.809	98.5467	98.4391	98.4456	98.4759	98.6853	98.6606	98.6143	98.4575	98.4965
SRR6315307	98.9268	98.4185	98.5423	98.4224	98.6571	97.7282	98.3647	98.5727	98.5915	97.712	98.9099	98.5069	98.5852	98.4524	98.5288	98.3502	98.7577	98.8852	98.596	98.4596	98.4708	98.425	98.4538	98.5381	98.9736	98.4479	98.3996	98.4272	98.4416	98.457	98.4477	99.2715	98.4476	98.4889	99.2733	98.4984	98.526	98.8644	98.459	98.8849	98.6151	98.4584	98.4716	98.4311	98.5307	98.6191	98.5878	98.4091	98.4569
SRR6315308	97.6478	97.511	97.5367	97.5536	97.6997	99.9166	97.4912	97.4317	97.5426	99.9307	97.4839	97.514	97.5449	97.4546	97.5476	97.5204	97.663	97.5583	97.624	97.5245	97.5008	97.5361	97.5551	97.5608	97.6482	97.5343	97.4057	97.5	97.6168	97.5471	97.5371	97.6233	97.4381	97.4955	97.6735	97.5164	97.6645	97.6579	97.4573	97.6302	97.5508	97.5014	97.5095	97.4627	97.6607	97.6375	97.684	97.5011	97.5148
SRR6315309	97.5975	97.4813	97.5166	97.5697	97.6751	99.9325	97.4987	97.5178	97.5606	99.9167	97.4769	97.5441	97.5479	97.4657	97.522	97.4869	97.6467	97.5018	97.5434	97.5129	97.5243	97.5542	97.5749	97.4988	97.6425	97.5578	97.4798	97.4688	97.5694	97.5178	97.5016	97.6258	97.4436	97.433	97.6442	97.5172	97.6125	97.5918	97.4473	97.6072	97.5785	97.4925	97.5537	97.4576	97.6681	97.6002	97.6171	97.5082	97.5652
SRR6315310	98.8367	98.7941	98.8289	98.7915	98.9666	97.5705	98.7908	98.8041	98.8499	97.543	98.7863	98.7968	98.8338	98.8368	98.8605	98.7475	98.7732	98.8244	99.9396	98.7771	98.8119	98.7868	98.8315	98.8477	98.876	98.8152	98.8005	98.715	98.75	98.7528	98.7714	98.5676	98.8541	98.8765	98.5944	98.8686	98.8983	98.7778	98.8343	98.8713	98.8376	98.7615	98.8187	98.8144	99.0436	99.0042	99.0047	98.7897	98.8372
SRR6315311	98.8197	98.476	98.4548	98.4662	98.6195	97.5187	98.393	98.5968	98.6018	97.5308	98.7607	98.3684	98.4418	98.4054	98.3223	98.4908	98.503	98.9108	98.6112	98.5015	98.4945	98.4904	98.4262	98.5773	98.892	98.5806	98.494	98.4777	98.4481	98.476	98.4731	98.6697	98.3771	98.2891	98.7078	98.3606	98.6066	98.821	98.5369	98.8386	98.6382	98.4708	98.4598	98.4345	98.6507	98.5534	98.5585	98.4613	98.3729
SRR6315312	98.5797	98.85	98.92	98.855	98.5846	97.5475	98.591	98.8598	98.8897	97.5325	98.3407	98.8013	98.9012	98.5317	98.605	98.9289	98.921	98.3183	98.5791	98.9208	98.923	98.9112	98.9431	98.6699	98.4281	98.5806	98.5683	99.0012	98.8647	98.9154	98.8895	98.3547	98.5978	98.5964	98.3658	98.4978	98.6485	98.5008	98.5958	98.3246	98.8794	98.9061	98.9028	98.5041	98.6096	98.5777	98.6645	98.9205	98.5169
SRR6315313	98.557	99.4549	99.5756	99.5511	98.7953	97.592	98.8168	99.3811	99.62	97.5694	98.4724	99.5403	99.572	98.61	98.7362	98.7809	99.3747	98.5125	98.771	99.5097	99.5105	99.5469	99.4894	98.6458	98.541	98.7308	98.791	98.7804	99.5769	99.4382	99.4465	98.4895	98.7127	98.7121	98.5251	98.6171	98.7371	98.5377	98.786	98.4688	99.4252	99.4819	99.5152	98.6395	98.8662	98.7617	98.7421	99.4839	98.7036
SRR6315314	99.3476	98.5562	98.6404	98.5291	98.6795	97.6664	98.4505	98.6363	98.6374	97.6961	98.8997	98.5448	98.5509	98.535	98.5432	98.501	98.66	99.4828	98.8051	98.5134	98.5778	98.5236	98.5658	98.5194	99.4873	98.6243	98.5151	98.516	98.4742	98.5296	98.508	98.9719	98.4663	98.4332	98.9912	98.5639	98.5934	99.3048	98.5587	99.4552	98.5835	98.5608	98.5428	98.5632	98.7209	98.7128	98.6704	98.5292	98.4283
SRR6315315	98.3948	98.3756	98.3185	98.3575	98.4118	97.6915	98.3629	98.3299	98.405	97.6324	98.3543	98.3576	98.3883	98.3468	98.2418	98.4595	98.4035	98.3451	98.4192	98.3996	98.3923	98.3709	98.3766	98.3211	98.4377	98.3169	98.3079	98.4698	98.383	98.4036	98.3586	98.4178	98.3719	98.395	98.4678	98.3793	98.4297	98.4544	98.3897	98.3551	98.3064	98.3605	98.3909	98.3355	98.446	98.4748	98.4594	98.3546	98.426
SRR6315332	98.643	99.3853	99.6354	99.5136	98.8669	97.5847	98.8126	99.9394	99.6368	97.5485	98.5077	99.5602	99.6111	98.7732	98.7728	98.769	99.6127	98.5759	98.79	99.522	99.5272	99.5306	99.5121	98.8311	98.6491	98.9045	98.9077	98.7882	99.3931	99.4972	99.5178	98.407	98.741	98.8196	98.4773	98.6856	98.8928	98.621	98.7405	98.5123	99.9382	99.5037	99.5197	98.7595	98.8763	98.8248	98.8614	99.5157	98.8276
SRR6315333	98.6407	99.3564	99.6491	99.5179	98.8903	97.555	98.7677	99.9368	99.6574	97.5473	98.4427	99.6241	99.6545	98.7073	98.7876	98.8209	99.6058	98.5248	98.788	99.5298	99.5299	99.5374	99.4982	98.858	98.6415	98.8532	98.9201	98.8329	99.4208	99.5138	99.5103	98.4281	98.7431	98.845	98.4785	98.6473	98.9449	98.6492	98.7712	98.4743	99.9366	99.5294	99.527	98.7015	98.9132	98.8059	98.8873	99.5562	98.7063
SRR6315334	98.935	98.4454	98.5087	98.5248	98.5656	97.5196	98.2733	98.616	98.5775	97.5094	98.651	98.5129	98.5658	98.3904	98.3185	98.3395	98.623	98.6367	98.5219	98.5211	98.572	98.5279	98.574	98.5155	98.6869	98.486	98.3975	98.3903	98.4909	98.5123	98.5306	98.5943	98.3745	98.373	98.587	98.2498	98.4241	98.9005	98.4124	98.5932	98.605	98.5222	98.5114	98.369	98.5011	98.4741	98.4953	98.5444	98.3198
SRR6315335	98.5082	99.1554	99.2084	99.2361	98.6878	97.5521	98.7048	99.0677	99.2418	97.5822	98.3407	99.2005	99.2427	98.5823	98.5383	98.7866	99.11	98.4158	98.6076	99.286	99.2708	99.2792	99.2651	98.5712	98.5027	98.6417	98.5931	98.8411	99.2435	99.2943	99.2795	98.3939	98.5255	98.5413	98.4019	98.5581	98.5358	98.4991	98.6999	98.4275	99.1013	99.2567	99.2688	98.5226	98.706	98.6034	98.6216	99.2963	98.5692
SRR6315343	98.9233	98.3527	98.5282	98.4234	98.6262	97.6994	98.3364	98.5182	98.5279	97.6771	98.9232	98.4312	98.5296	98.4557	98.5059	98.3476	98.6672	98.9365	98.6047	98.418	98.4228	98.4123	98.4366	98.5314	98.9746	98.4856	98.3811	98.4077	98.4006	98.4145	98.4025	99.2623	98.4767	98.4542	99.2739	98.4425	98.514	98.8563	98.4563	98.8687	98.5587	98.404	98.4429	98.393	98.5107	98.5858	98.5623	98.3628	98.4629
SRR6315344	98.5717	99.3339	99.5722	99.4704	98.8634	97.5391	98.8132	99.893	99.5474	97.5276	98.4355	99.554	99.5651	98.6997	98.776	98.7329	99.5605	98.5192	98.6972	99.4941	99.4773	99.4603	99.4666	98.8138	98.5328	98.8621	98.9278	98.7556	99.3668	99.4661	99.4905	98.4066	98.7345	98.7709	98.4531	98.6141	98.8368	98.5996	98.758	98.4503	99.8961	99.4647	99.4747	98.7354	98.8673	98.7884	98.8164	99.4739	98.7036
SRR6315345	98.7654	98.4389	98.4977	98.464	98.4741	97.5635	98.4708	98.512	98.544	97.5773	98.6673	98.4691	98.5341	98.4634	98.323	98.4964	98.5892	98.7121	98.536	98.4499	98.4929	98.4468	98.4945	98.4757	98.7668	98.427	98.549	98.5	98.4352	98.4354	98.4448	98.6482	98.4567	98.4927	98.6938	98.3658	98.6433	98.9337	98.5039	98.6324	98.5414	98.4426	98.4739	98.4335	98.6421	98.5637	98.5963	98.4211	98.403
SRR6315346	98.7727	98.7878	98.7728	98.7912	98.886	97.5746	98.7589	98.8524	98.8174	97.5651	98.741	98.8269	98.8207	98.8032	98.8744	98.7148	98.754	98.7994	99.9385	98.8051	98.8291	98.7935	98.7615	98.8185	98.8346	98.861	98.8399	98.7171	98.7475	98.7734	98.7819	98.5611	98.8064	98.8183	98.6088	98.8821	98.864	98.7664	98.8797	98.8715	98.8449	98.7851	98.8131	98.7688	99.0115	98.9357	98.9252	98.7822	98.8265
SRR6315347	98.8061	98.7741	98.7508	98.7493	98.9157	97.5799	98.7621	98.7926	98.7972	97.5694	98.7282	98.7604	98.7637	98.7804	98.8374	98.7393	98.7204	98.7288	99.9333	98.7604	98.8094	98.7445	98.8019	98.8145	98.8769	98.739	98.7984	98.7048	98.7223	98.7496	98.753	98.5656	98.8452	98.8011	98.5727	98.8722	98.8461	98.7363	98.7942	98.8429	98.7712	98.7289	98.809	98.8163	99.0078	98.9775	98.9527	98.7334	98.8457
SRR6315348	98.7592	98.8203	98.7942	98.8072	98.8724	97.6013	98.7494	98.8301	98.7884	97.5928	98.7546	98.7634	98.7869	98.7952	98.8723	98.752	98.7501	98.7916	99.9318	98.8	98.8442	98.7961	98.8187	98.7957	98.8623	98.7986	98.7646	98.6961	98.7209	98.7453	98.7472	98.5732	98.8129	98.8142	98.5961	98.8522	98.8721	98.7543	98.8261	98.8528	98.7996	98.775	98.8305	98.784	99.0226	98.966	98.9741	98.7699	98.787
SRR6315349	98.9225	98.4668	98.4458	98.4577	98.5761	97.6097	98.4975	98.4984	98.4816	97.61	98.9167	98.4	98.4149	98.5024	98.5089	98.4184	98.6061	98.9488	98.5732	98.4684	98.4635	98.454	98.4532	98.5179	99.0392	98.5261	98.4214	98.3758	98.3879	98.4498	98.4613	99.956	98.5046	98.5243	99.9473	98.556	98.5704	98.923	98.4178	98.9497	98.5006	98.4389	98.4706	98.4726	98.5947	98.6148	98.6299	98.4038	98.5101
SRR6315350	98.5462	99.404	99.5863	99.4946	98.7491	97.546	98.8127	99.3999	99.5682	97.5393	98.4526	99.5414	99.5682	98.6388	98.6975	98.7649	99.3616	98.4596	98.7594	99.4832	99.4935	99.4868	99.4816	98.685	98.5262	98.7083	98.7815	98.7388	99.5625	99.4593	99.4595	98.4523	98.7268	98.7099	98.4399	98.6029	98.7299	98.5206	98.7661	98.4995	99.4069	99.4771	99.4994	98.6313	98.7988	98.713	98.6868	99.4868	98.6812
SRR6315351	98.5466	98.9222	99.01	98.8979	98.8851	97.6005	98.9257	98.8989	98.9605	97.6084	98.4408	98.9678	99.022	98.7229	98.8253	98.7495	98.9795	98.478	98.8277	98.9231	98.9195	98.9273	98.9461	98.8196	98.5612	98.7895	98.8939	98.7457	98.8996	98.9377	98.9678	98.512	98.7934	98.8169	98.5127	98.7704	98.8065	98.5352	98.8926	98.5077	98.9544	98.9131	98.9168	98.734	98.8973	98.8013	98.8491	98.9304	98.7989
SRR6315355	97.9482	97.6307	97.7557	97.7323	97.7842	97.6814	97.6924	97.7831	97.7945	97.6599	97.9357	97.7034	97.7724	97.7819	97.6865	97.6275	97.7923	97.9054	97.7466	97.7076	97.6974	97.7647	97.7344	97.7655	98.0084	97.8544	97.7548	97.7045	97.7175	97.6723	97.7096	97.9473	97.7569	97.7301	97.9642	97.797	97.8355	97.9426	97.7716	97.9007	97.8188	97.6988	97.7004	97.8161	97.805	97.7968	97.7831	97.6931	97.7971
SRR6315356	98.4661	98.8147	98.7166	98.6199	98.7488	97.5558	99.3722	98.7308	98.7208	97.5569	98.4093	98.6415	98.6722	99.7658	99.3195	98.6733	98.7027	98.5899	98.8247	98.6092	98.6029	98.6306	98.5539	99.1588	98.7066	99.1697	99.2461	98.7089	98.6968	98.6243	98.5739	98.5512	99.3856	99.4059	98.5534	99.5872	98.8174	98.5327	99.3492	98.5707	98.7171	98.6162	98.5837	99.6357	98.8619	98.7996	98.8071	98.6248	99.6649
SRR6315357	97.9598	97.6405	97.7666	97.7814	97.8436	97.6194	97.5534	97.7775	97.8156	97.594	97.8313	97.7198	97.7584	97.7532	97.7419	97.557	97.847	97.8236	97.7083	97.7647	97.779	97.8257	97.7774	97.7435	97.8972	97.7751	97.5825	97.605	97.6745	97.7567	97.7512	97.9495	97.6784	97.6617	97.9603	97.6791	97.7062	97.8689	97.5829	97.8463	97.7639	97.7633	97.7751	97.7121	97.7408	97.7534	97.7345	97.7501	97.7255
SRR6315358	98.619	99.6932	99.3007	99.8752	98.9246	97.6248	98.6721	99.3542	99.3149	97.6263	98.4288	99.288	99.3289	98.5667	98.7201	98.66	99.4574	98.4968	98.6599	99.8694	99.8681	99.8742	99.8643	98.6989	98.628	98.6738	98.6561	98.6858	99.4565	99.8624	99.8578	98.4623	98.6402	98.6634	98.4858	98.5607	98.7998	98.6244	98.692	98.4879	99.394	99.8623	99.8655	98.5531	98.896	98.8506	98.9004	99.8651	98.5771
SRR6315359	98.6212	98.7214	98.7817	98.6997	98.8197	97.6632	98.6326	98.7423	98.7907	97.6266	98.5522	98.762	98.8094	98.7181	98.6984	98.6422	98.8697	98.5629	98.7512	98.6788	98.7617	98.6841	98.7539	98.7609	98.6533	98.8036	98.6501	98.6836	98.7188	98.7014	98.6743	98.549	98.6738	98.6746	98.5523	98.665	98.6067	98.5737	98.7367	98.5424	98.7345	98.7119	98.7226	98.6512	98.7468	98.7136	98.6909	98.6958	98.6785
SRR6315360	98.5747	99.379	99.5965	99.5133	98.7787	97.5484	98.8052	99.3896	99.5615	97.578	98.4015	99.5994	99.5621	98.5502	98.7396	98.8005	99.3873	98.4343	98.8098	99.4742	99.482	99.4888	99.4691	98.5901	98.5568	98.699	98.7627	98.73	99.5314	99.4138	99.4413	98.4745	98.6842	98.6622	98.4914	98.5918	98.7129	98.5684	98.7922	98.4984	99.4249	99.4635	99.4735	98.593	98.8451	98.7713	98.7736	99.4761	98.6212
SRR6315371	98.3627	98.5731	98.64	98.5883	98.7335	97.5317	98.6146	98.586	98.6626	97.4922	98.2335	98.5908	98.6598	98.6045	98.5378	99.1025	98.6263	98.3454	98.6529	98.6724	98.6299	98.665	98.6229	98.4755	98.4441	98.5636	98.6475	99.0387	98.5288	98.6553	98.5986	98.353	98.5572	98.4983	98.3403	98.4916	98.5802	98.3553	98.6744	98.2765	98.6362	98.5284	98.6153	98.5195	98.5863	98.6476	98.6018	98.611	98.5164
SRR6315375	98.7614	98.7802	98.7999	98.7946	98.9659	97.5672	98.7535	98.7612	98.802	97.5503	98.7609	98.7877	98.8134	98.8128	98.8663	98.7488	98.7511	98.7779	99.943	98.7668	98.7552	98.7873	98.7984	98.7732	98.8294	98.8006	98.744	98.7131	98.7356	98.7523	98.7626	98.5437	98.7971	98.8455	98.5568	98.8635	98.9132	98.7544	98.8119	98.8046	98.8235	98.7191	98.7943	98.7906	98.9993	99.0179	99.0061	98.7867	98.8037
SRR6315377	98.517	98.6473	98.7451	98.6956	98.723	97.5883	98.8395	98.6856	98.6993	97.5909	98.5843	98.7102	98.7168	98.7909	98.7258	98.6863	98.6973	98.5213	98.8354	98.715	98.6795	98.6996	98.6823	98.7928	98.6261	98.8196	98.8275	98.6878	98.6818	98.6601	98.6936	98.4477	98.7639	98.7713	98.4487	98.8106	98.6323	98.5496	98.8192	98.5626	98.6946	98.671	98.7148	98.7088	98.6686	98.6999	98.6369	98.6721	98.7727
SRR6315379	98.6237	98.6856	98.748	98.7074	98.8538	97.6552	98.5876	98.7535	98.7725	97.6371	98.5174	98.7526	98.7804	98.6744	98.7732	98.5945	98.8735	98.5444	98.7404	98.6808	98.7728	98.7019	98.7498	98.754	98.6787	98.8259	98.6483	98.6316	98.7106	98.6953	98.6376	98.5467	98.6316	98.5705	98.5316	98.6522	98.5732	98.5764	98.7704	98.5249	98.7452	98.686	98.7362	98.6804	98.7394	98.6767	98.6505	98.6991	98.7038
SRR6315381	98.8172	98.7437	98.804	98.7276	98.9638	97.6072	98.7086	98.8154	98.8037	97.6113	98.7706	98.7804	98.8363	98.8298	98.9117	98.7661	98.7461	98.7953	99.9365	98.7611	98.777	98.7606	98.7754	98.7965	98.8772	98.8168	98.7804	98.7368	98.7292	98.7065	98.712	98.557	98.8237	98.8215	98.5942	98.8737	98.8881	98.771	98.8469	98.8643	98.8305	98.7336	98.7862	98.7879	99.0082	99.0069	98.9756	98.7139	98.8098
SRR6315382	98.537	98.6375	98.7184	98.6673	98.7029	97.5547	98.831	98.6961	98.7505	97.535	98.5625	98.7331	98.7545	98.7582	98.7154	98.6788	98.7115	98.478	98.832	98.7033	98.6909	98.6673	98.7012	98.755	98.5661	98.8004	98.8196	98.6835	98.6701	98.684	98.6808	98.431	98.7214	98.7273	98.4605	98.7389	98.6291	98.5587	98.8062	98.4881	98.7129	98.6541	98.6809	98.6927	98.7019	98.6591	98.6186	98.6814	98.7459
SRR6315384	97.9464	97.7012	97.7897	97.7643	97.8045	97.753	97.7374	97.8204	97.8876	97.6875	97.7806	97.7692	97.8242	97.905	97.8103	97.8402	97.8391	97.8707	97.86	97.8247	97.7902	97.8564	97.8306	97.7488	97.8668	97.8338	97.7828	97.8263	97.7436	97.7998	97.8271	97.926	97.8413	97.848	97.9519	97.912	97.7916	97.9302	97.7654	97.8604	97.8573	97.796	97.829	97.9084	97.8283	97.7879	97.8186	97.8252	97.9444
SRR6315385	98.9037	98.4424	98.3999	98.3917	98.6008	97.649	98.5277	98.4132	98.5274	97.6773	98.9152	98.4109	98.4503	98.5361	98.5147	98.3829	98.5469	98.9482	98.6001	98.4326	98.3976	98.3933	98.4092	98.4424	99.0072	98.4793	98.3816	98.367	98.3931	98.4206	98.4219	99.8842	98.5027	98.546	99.8786	98.571	98.5692	98.8926	98.4516	98.9151	98.4636	98.3819	98.4082	98.5173	98.5793	98.5829	98.6518	98.3745	98.5282
SRR6315386	98.9015	98.4151	98.4388	98.3612	98.5869	97.6196	98.4253	98.4627	98.5018	97.6263	98.9131	98.3984	98.4461	98.5026	98.4857	98.418	98.6154	98.9703	98.624	98.4258	98.4366	98.3873	98.4489	98.5055	99.0349	98.4692	98.3784	98.416	98.3966	98.4144	98.4391	99.8675	98.4814	98.4838	99.8663	98.5578	98.5454	98.8866	98.4281	98.9323	98.4725	98.3909	98.444	98.4689	98.5749	98.6013	98.6399	98.3566	98.5103
SRR6315388	98.8087	98.8268	98.8088	98.8424	98.9906	97.5937	98.8323	98.8361	98.8402	97.5883	98.8024	98.8476	98.8244	98.8535	98.8839	98.7755	98.789	98.8085	99.9459	98.828	98.8598	98.8367	98.8425	98.8661	98.8742	98.8791	98.8407	98.7477	98.8002	98.806	98.8059	98.6054	98.852	98.8978	98.6237	98.8818	98.9262	98.8176	98.8503	98.8785	98.855	98.7984	98.8519	98.8124	99.0527	99.004	99.0154	98.8219	98.8357
SRR6315390	98.8819	98.4347	98.4861	98.3868	98.6055	97.6897	98.3862	98.5188	98.4989	97.6918	98.9739	98.4201	98.4448	98.4676	98.481	98.433	98.614	99.0362	98.5131	98.4557	98.4143	98.5053	98.4829	98.4983	99.0022	98.5223	98.4506	98.4249	98.4622	98.4096	98.4049	99.0194	98.47	98.4512	99.0551	98.483	98.5046	98.8638	98.455	98.9853	98.5407	98.3666	98.4376	98.4515	98.569	98.6604	98.6179	98.4143	98.481
SRR6315391	97.8659	97.705	97.77	97.7491	97.8482	97.7487	97.7392	97.7831	97.8676	97.7305	97.8357	97.7126	97.8281	97.8804	97.8233	97.7505	97.8477	97.8831	97.8152	97.7606	97.7237	97.8101	97.7605	97.829	97.96	97.8247	97.8071	97.764	97.7545	97.7558	97.7635	97.9518	97.816	97.8753	97.9542	97.9216	97.7639	97.9292	97.8652	97.9369	97.8299	97.7713	97.7823	97.8884	97.831	97.8727	97.8191	97.7588	97.9188
SRR6315441	98.5002	99.4216	99.4296	99.409	98.7202	97.5909	98.8004	99.3375	99.4263	97.5837	98.3705	99.404	99.4378	98.6243	98.5622	98.811	99.3126	98.448	98.6696	99.4161	99.4302	99.4268	99.4355	98.5933	98.4928	98.6349	98.7327	98.8482	99.6027	99.434	99.4191	98.4206	98.6521	98.6576	98.4465	98.5924	98.6977	98.4821	98.6933	98.406	99.3262	99.4321	99.4056	98.5952	98.8387	98.6993	98.6959	99.4513	98.6479
SRR6315442	98.6135	98.6785	98.7664	98.71	98.8322	97.6323	98.614	98.7554	98.7707	97.6361	98.5591	98.7539	98.8087	98.7043	98.7177	98.6229	98.888	98.5436	98.736	98.6789	98.7489	98.6968	98.7381	98.7657	98.6589	98.8225	98.6675	98.668	98.7094	98.6964	98.6537	98.5485	98.6924	98.6312	98.5352	98.6553	98.6103	98.5859	98.7611	98.5123	98.7406	98.6994	98.718	98.6952	98.7594	98.7163	98.7031	98.7014	98.7122
SRR6315443	98.5948	98.705	98.7837	98.7254	98.8195	97.6308	98.666	98.7801	98.815	97.6143	98.5582	98.7783	98.8343	98.6788	98.7788	98.663	98.8844	98.5063	98.7992	98.6919	98.7515	98.7071	98.7462	98.7511	98.6526	98.755	98.6313	98.6431	98.7181	98.7218	98.6564	98.5509	98.651	98.6151	98.5369	98.6722	98.6383	98.5687	98.7267	98.491	98.7791	98.6969	98.7259	98.6903	98.7392	98.7605	98.7115	98.7306	98.6723
SRR6315444	98.5945	98.71	98.7607	98.7785	98.8449	97.6526	98.5939	98.7228	98.742	97.6525	98.5025	98.7399	98.766	98.6999	98.7396	98.5635	98.8359	98.4964	98.6825	98.7121	98.7782	98.7403	98.7606	98.7567	98.649	98.8007	98.6747	98.6003	98.7445	98.7019	98.7188	98.5301	98.652	98.6228	98.5151	98.665	98.5937	98.5522	98.7549	98.5516	98.7248	98.7	98.7486	98.6758	98.7185	98.6608	98.6694	98.7096	98.7183
SRR6315445	98.7732	98.7918	98.8036	98.7889	98.9475	97.6232	98.7906	98.7989	98.8277	97.5933	98.7632	98.8196	98.8341	98.8258	98.9097	98.7568	98.7874	98.7772	99.9475	98.7954	98.773	98.7898	98.7719	98.8447	98.8471	98.8683	98.8166	98.7455	98.7832	98.757	98.7566	98.5698	98.8337	98.8329	98.6232	98.8931	98.9027	98.7895	98.9083	98.852	98.8243	98.7317	98.7868	98.7902	99.0162	98.9673	98.9716	98.7413	98.8272
SRR6315446	98.7914	98.7629	98.8214	98.7209	98.9571	97.5087	98.7628	98.8175	98.8311	97.5337	98.7762	98.8214	98.8078	98.8413	98.9038	98.7419	98.7723	98.7498	99.9404	98.7497	98.7712	98.7382	98.7648	98.8373	98.8817	98.8069	98.7967	98.7118	98.746	98.7168	98.7349	98.5494	98.8611	98.847	98.5714	98.8761	98.8805	98.7658	98.8798	98.8234	98.8156	98.7372	98.7749	98.8004	99.0333	99.0139	99.0072	98.7264	98.8295
[truncated: 172 more columns]

## Sheet: Table S3
Supplementary Table S3. List of all genes detected using Panaroo in the pan-genome of 221 C. jejuni. 1 and 0 represent the presence and absence,of the gene in a genome, respectively. The genes are color-coded according to core (green), soft core (orange), shell (yellow), and cloud (red) categories.
Sample	proP_3~~~kgtP_2	group_1672	htpX	group_1661	rplP	rplM	rplK	lon_1~~~lon_2~~~lon	group_1636	ywlF	yfiC	fabZ	rnhA	group_1618	rpsE	group_1616	trpA	tolR	group_1611	mlaA	group_1608	engB	group_1605	dps	group_1603	group_1601	group_1600	dctA_1~~~dctA_2~~~dctA	group_1597	smpB	group_1594	atpF	accB	acpS	group_1592	group_1586	GATC	group_1584	rplD	coaD	lptA	aspS	apt	ribH	ilvH	frr	group_1570	rpsG	fliR
119C	1	1	1	1	1	1	1	1	1	1	1	1	1	1	1	1	1	1	1	1	1	1	1	1	1	1	1	1	1	1	1	1	1	1	1	1	1	1	1	1	1	1	1	1	1	1	1	1	1
16485-2	1	1	1	1	1	1	1	1	1	1	1	1	1	1	1	1	1	1	1	1	1	1	1	1	1	1	1	1	1	1	1	1	1	1	1	1	1	1	1	1	1	1	1	1	1	1	1	1	1
164C	1	1	1	1	1	1	1	1	1	1	1	1	1	1	1	1	1	1	1	1	1	1	1	1	1	1	1	1	1	1	1	1	1	1	1	1	1	1	1	1	1	1	1	1	1	1	1	1	1
16640-4	1	1	1	1	1	1	1	1	1	1	1	1	1	1	1	1	1	1	1	1	1	1	1	1	1	1	1	1	1	1	1	1	1	1	1	1	1	1	1	1	1	1	1	1	1	1	1	1	1
168C	1	1	1	1	1	1	1	1	1	1	1	1	1	1	1	1	1	1	1	1	1	1	1	1	1	1	1	1	1	1	1	1	1	1	1	1	1	1	1	1	1	1	1	1	1	1	1	1	1
175	1	1	1	1	1	1	1	1	1	1	1	1	1	1	1	1	1	1	1	1	1	1	1	1	1	1	1	1	1	1	1	1	1	1	1	1	1	1	1	1	1	1	1	1	1	1	1	1	1
20585-3	1	1	1	1	1	1	1	1	1	1	1	1	1	1	1	1	1	1	1	1	1	1	1	1	1	1	1	1	1	1	1	1	1	1	1	1	1	1	1	1	1	1	1	1	1	1	1	1	1
42-3	1	1	1	1	1	1	1	1	1	1	1	1	1	1	1	1	1	1	1	1	1	1	1	1	1	1	1	1	1	1	1	1	1	1	1	1	1	1	1	1	1	1	1	1	1	1	1	1	1
636	1	1	1	1	1	1	1	1	1	1	1	1	1	1	1	1	1	1	1	1	1	1	1	1	1	1	1	1	1	1	1	1	1	1	1	1	1	1	1	1	1	1	1	1	1	1	1	1	1
75C	1	1	1	1	1	1	1	1	1	1	1	1	1	1	1	1	1	1	1	1	1	1	1	1	1	1	1	1	1	1	1	1	1	1	1	1	1	1	1	1	1	1	1	1	1	1	1	1	1
83C	1	1	1	1	1	1	1	1	1	1	1	1	1	1	1	1	1	1	1	1	1	1	1	1	1	1	1	1	1	1	1	1	1	1	1	1	1	1	1	1	1	1	1	1	1	1	1	1	1
94C	1	1	1	1	1	1	1	1	1	1	1	1	1	1	1	1	1	1	1	1	1	1	1	1	1	1	1	1	1	1	1	1	1	1	1	1	1	1	1	1	1	1	1	1	1	1	1	1	1
99C	1	1	1	1	1	1	1	1	1	1	1	1	1	1	1	1	1	1	1	1	1	1	1	1	1	1	1	1	1	1	1	1	1	1	1	1	1	1	1	1	1	1	1	1	1	1	1	1	1
C001-1	1	1	1	1	1	1	1	1	1	1	1	1	1	1	1	1	1	1	1	1	1	1	1	1	1	1	1	1	1	1	1	1	1	1	1	1	1	1	1	1	1	1	1	1	1	1	1	1	1
C007-2	1	1	1	1	1	1	1	1	1	1	1	1	1	1	1	1	1	1	1	1	1	1	1	1	1	1	1	1	1	1	1	1	1	1	1	1	1	1	1	1	1	1	1	1	1	1	1	1	1
C009-1	1	1	1	1	1	1	1	1	1	1	1	1	1	1	1	1	1	1	1	1	1	1	1	1	1	1	1	1	1	1	1	1	1	1	1	1	1	1	1	1	1	1	1	1	1	1	1	1	1
C009-3	1	1	1	1	1	1	1	1	1	1	1	1	1	1	1	1	1	1	1	1	1	1	1	1	1	1	1	1	1	1	1	1	1	1	1	1	1	1	1	1	1	1	1	1	1	1	1	1	1
C010	1	1	1	1	1	1	1	1	1	1	1	1	1	1	1	1	1	1	1	1	1	1	1	1	1	1	1	1	1	1	1	1	1	1	1	1	1	1	1	1	1	1	1	1	1	1	1	1	1
C011-1	1	1	1	1	1	1	1	1	1	1	1	1	1	1	1	1	1	1	1	1	1	1	1	1	1	1	1	1	1	1	1	1	1	1	1	1	1	1	1	1	1	1	1	1	1	1	1	1	1
C013-10	1	1	1	1	1	1	1	1	1	1	1	1	1	1	1	1	1	1	1	1	1	1	1	1	1	1	1	1	1	1	1	1	1	1	1	1	1	1	1	1	1	1	1	1	1	1	1	1	1
C013-2	1	1	1	1	1	1	1	1	1	1	1	1	1	1	1	1	1	1	1	1	1	1	1	1	1	1	1	1	1	1	1	1	1	1	1	1	1	1	1	1	1	1	1	1	1	1	1	1	1
C013-3	1	1	1	1	1	1	1	1	1	1	1	1	1	1	1	1	1	1	1	1	1	1	1	1	1	1	1	1	1	1	1	1	1	1	1	1	1	1	1	1	1	1	1	1	1	1	1	1	1
C013-6	1	1	1	1	1	1	1	1	1	1	1	1	1	1	1	1	1	1	1	1	1	1	1	1	1	1	1	1	1	1	1	1	1	1	1	1	1	1	1	1	1	1	1	1	1	1	1	1	1
C017	1	1	1	1	1	1	1	1	1	1	1	1	1	1	1	1	1	1	1	1	1	1	1	1	1	1	1	1	1	1	1	1	1	1	1	1	1	1	1	1	1	1	1	1	1	1	1	1	1
C019	1	1	1	1	1	1	1	1	1	1	1	1	1	1	1	1	1	1	1	1	1	1	1	1	1	1	1	1	1	1	1	1	1	1	1	1	1	1	1	1	1	1	1	1	1	1	1	1	1
C020-1	1	1	1	1	1	1	1	1	1	1	1	1	1	1	1	1	1	1	1	1	1	1	1	1	1	1	1	1	1	1	1	1	1	1	1	1	1	1	1	1	1	1	1	1	1	1	1	1	1
C021-3	1	1	1	1	1	1	1	1	1	1	1	1	1	1	1	1	1	1	1	1	1	1	1	1	1	1	1	1	1	1	1	1	1	1	1	1	1	1	1	1	1	1	1	1	1	1	1	1	1
C024-4	1	1	1	1	1	1	1	1	1	1	1	1	1	1	1	1	1	1	1	1	1	1	1	1	1	1	1	1	1	1	1	1	1	1	1	1	1	1	1	1	1	1	1	1	1	1	1	1	1
C029-7	1	1	1	1	1	1	1	1	1	1	1	1	1	1	1	1	1	1	1	1	1	1	1	1	1	1	1	1	1	1	1	1	1	1	1	1	1	1	1	1	1	1	1	1	1	1	1	1	1
C034-1	1	1	1	1	1	1	1	1	1	1	1	1	1	1	1	1	1	1	1	1	1	1	1	1	1	1	1	1	1	1	1	1	1	1	1	1	1	1	1	1	1	1	1	1	1	1	1	1	1
C034-2	1	1	1	1	1	1	1	1	1	1	1	1	1	1	1	1	1	1	1	1	1	1	1	1	1	1	1	1	1	1	1	1	1	1	1	1	1	1	1	1	1	1	1	1	1	1	1	1	1
C035-3	1	1	1	1	1	1	1	1	1	1	1	1	1	1	1	1	1	1	1	1	1	1	1	1	1	1	1	1	1	1	1	1	1	1	1	1	1	1	1	1	1	1	1	1	1	1	1	1	1
C037-1	1	1	1	1	1	1	1	1	1	1	1	1	1	1	1	1	1	1	1	1	1	1	1	1	1	1	1	1	1	1	1	1	1	1	1	1	1	1	1	1	1	1	1	1	1	1	1	1	1
C037-5	1	1	1	1	1	1	1	1	1	1	1	1	1	1	1	1	1	1	1	1	1	1	1	1	1	1	1	1	1	1	1	1	1	1	1	1	1	1	1	1	1	1	1	1	1	1	1	1	1
C038-1	1	1	1	1	1	1	1	1	1	1	1	1	1	1	1	1	1	1	1	1	1	1	1	1	1	1	1	1	1	1	1	1	1	1	1	1	1	1	1	1	1	1	1	1	1	1	1	1	1
C040-5	1	1	1	1	1	1	1	1	1	1	1	1	1	1	1	1	1	1	1	1	1	1	1	1	1	1	1	1	1	1	1	1	1	1	1	1	1	1	1	1	1	1	1	1	1	1	1	1	1
C044-2	1	1	1	1	1	1	1	1	1	1	1	1	1	1	1	1	1	1	1	1	1	1	1	1	1	1	1	1	1	1	1	1	1	1	1	1	1	1	1	1	1	1	1	1	1	1	1	1	1
C046-10	1	1	1	1	1	1	1	1	1	1	1	1	1	1	1	1	1	1	1	1	1	1	1	1	1	1	1	1	1	1	1	1	1	1	1	1	1	1	1	1	1	1	1	1	1	1	1	1	1
C047-2	1	1	1	1	1	1	1	1	1	1	1	1	1	1	1	1	1	1	1	1	1	1	1	1	1	1	1	1	1	1	1	1	1	1	1	1	1	1	1	1	1	1	1	1	1	1	1	1	1
C048-1	1	1	1	1	1	1	1	1	1	1	1	1	1	1	1	1	1	1	1	1	1	1	1	1	1	1	1	1	1	1	1	1	1	1	1	1	1	1	1	1	1	1	1	1	1	1	1	1	1
C051-4	1	1	1	1	1	1	1	1	1	1	1	1	1	1	1	1	1	1	1	1	1	1	1	1	1	1	1	1	1	1	1	1	1	1	1	1	1	1	1	1	1	1	1	1	1	1	1	1	1
C052-2	1	1	1	1	1	1	1	1	1	1	1	1	1	1	1	1	1	1	1	1	1	1	1	1	1	1	1	1	1	1	1	1	1	1	1	1	1	1	1	1	1	1	1	1	1	1	1	1	1
C053-3	1	1	1	1	1	1	1	1	1	1	1	1	1	1	1	1	1	1	1	1	1	1	1	1	1	1	1	1	1	1	1	1	1	1	1	1	1	1	1	1	1	1	1	1	1	1	1	1	1
C054-4	1	1	1	1	1	1	1	1	1	1	1	1	1	1	1	1	1	1	1	1	1	1	1	1	1	1	1	1	1	1	1	1	1	1	1	1	1	1	1	1	1	1	1	1	1	1	1	1	1
C059-3	1	1	1	1	1	1	1	1	1	1	1	1	1	1	1	1	1	1	1	1	1	1	1	1	1	1	1	1	1	1	1	1	1	1	1	1	1	1	1	1	1	1	1	1	1	1	1	1	1
C060-6	1	1	1	1	1	1	1	1	1	1	1	1	1	1	1	1	1	1	1	1	1	1	1	1	1	1	1	1	1	1	1	1	1	1	1	1	1	1	1	1	1	1	1	1	1	1	1	1	1
C060-9	1	1	1	1	1	1	1	1	1	1	1	1	1	1	1	1	1	1	1	1	1	1	1	1	1	1	1	1	1	1	1	1	1	1	1	1	1	1	1	1	1	1	1	1	1	1	1	1	1
C061-7	1	1	1	1	1	1	1	1	1	1	1	1	1	1	1	1	1	1	1	1	1	1	1	1	1	1	1	1	1	1	1	1	1	1	1	1	1	1	1	1	1	1	1	1	1	1	1	1	1
C062-2	1	1	1	1	1	1	1	1	1	1	1	1	1	1	1	1	1	1	1	1	1	1	1	1	1	1	1	1	1	1	1	1	1	1	1	1	1	1	1	1	1	1	1	1	1	1	1	1	1
C063-4	1	1	1	1	1	1	1	1	1	1	1	1	1	1	1	1	1	1	1	1	1	1	1	1	1	1	1	1	1	1	1	1	1	1	1	1	1	1	1	1	1	1	1	1	1	1	1	1	1
C064-5	1	1	1	1	1	1	1	1	1	1	1	1	1	1	1	1	1	1	1	1	1	1	1	1	1	1	1	1	1	1	1	1	1	1	1	1	1	1	1	1	1	1	1	1	1	1	1	1	1
C068-7	1	1	1	1	1	1	1	1	1	1	1	1	1	1	1	1	1	1	1	1	1	1	1	1	1	1	1	1	1	1	1	1	1	1	1	1	1	1	1	1	1	1	1	1	1	1	1	1	1
C069-1	1	1	1	1	1	1	1	1	1	1	1	1	1	1	1	1	1	1	1	1	1	1	1	1	1	1	1	1	1	1	1	1	1	1	1	1	1	1	1	1	1	1	1	1	1	1	1	1	1
C070	1	1	1	1	1	1	1	1	1	1	1	1	1	1	1	1	1	1	1	1	1	1	1	1	1	1	1	1	1	1	1	1	1	1	1	1	1	1	1	1	1	1	1	1	1	1	1	1	1
C073-1	1	1	1	1	1	1	1	1	1	1	1	1	1	1	1	1	1	1	1	1	1	1	1	1	1	1	1	1	1	1	1	1	1	1	1	1	1	1	1	1	1	1	1	1	1	1	1	1	1
C073-5	1	1	1	1	1	1	1	1	1	1	1	1	1	1	1	1	1	1	1	1	1	1	1	1	1	1	1	1	1	1	1	1	1	1	1	1	1	1	1	1	1	1	1	1	1	1	1	1	1
C082-6	1	1	1	1	1	1	1	1	1	1	1	1	1	1	1	1	1	1	1	1	1	1	1	1	1	1	1	1	1	1	1	1	1	1	1	1	1	1	1	1	1	1	1	1	1	1	1	1	1
C084-8	1	1	1	1	1	1	1	1	1	1	1	1	1	1	1	1	1	1	1	1	1	1	1	1	1	1	1	1	1	1	1	1	1	1	1	1	1	1	1	1	1	1	1	1	1	1	1	1	1
C085-2	1	1	1	1	1	1	1	1	1	1	1	1	1	1	1	1	1	1	1	1	1	1	1	1	1	1	1	1	1	1	1	1	1	1	1	1	1	1	1	1	1	1	1	1	1	1	1	1	1
C087-3	1	1	1	1	1	1	1	1	1	1	1	1	1	1	1	1	1	1	1	1	1	1	1	1	1	1	1	1	1	1	1	1	1	1	1	1	1	1	1	1	1	1	1	1	1	1	1	1	1
C090-1	1	1	1	1	1	1	1	1	1	1	1	1	1	1	1	1	1	1	1	1	1	1	1	1	1	1	1	1	1	1	1	1	1	1	1	1	1	1	1	1	1	1	1	1	1	1	1	1	1
C090-2	1	1	1	1	1	1	1	1	1	1	1	1	1	1	1	1	1	1	1	1	1	1	1	1	1	1	1	1	1	1	1	1	1	1	1	1	1	1	1	1	1	1	1	1	1	1	1	1	1
C090-3	1	1	1	1	1	1	1	1	1	1	1	1	1	1	1	1	1	1	1	1	1	1	1	1	1	1	1	1	1	1	1	1	1	1	1	1	1	1	1	1	1	1	1	1	1	1	1	1	1
C092-1	1	1	1	1	1	1	1	1	1	1	1	1	1	1	1	1	1	1	1	1	1	1	1	1	1	1	1	1	1	1	1	1	1	1	1	1	1	1	1	1	1	1	1	1	1	1	1	1	1
C092-2	1	1	1	1	1	1	1	1	1	1	1	1	1	1	1	1	1	1	1	1	1	1	1	1	1	1	1	1	1	1	1	1	1	1	1	1	1	1	1	1	1	1	1	1	1	1	1	1	1
C092-4	1	1	1	1	1	1	1	1	1	1	1	1	1	1	1	1	1	1	1	1	1	1	1	1	1	1	1	1	1	1	1	1	1	1	1	1	1	1	1	1	1	1	1	1	1	1	1	1	1
C092-5	1	1	1	1	1	1	1	1	1	1	1	1	1	1	1	1	1	1	1	1	1	1	1	1	1	1	1	1	1	1	1	1	1	1	1	1	1	1	1	1	1	1	1	1	1	1	1	1	1
C092-6	1	1	1	1	1	1	1	1	1	1	1	1	1	1	1	1	1	1	1	1	1	1	1	1	1	1	1	1	1	1	1	1	1	1	1	1	1	1	1	1	1	1	1	1	1	1	1	1	1
C093-1	1	1	1	1	1	1	1	1	1	1	1	1	1	1	1	1	1	1	1	1	1	1	1	1	1	1	1	1	1	1	1	1	1	1	1	1	1	1	1	1	1	1	1	1	1	1	1	1	1
C093-3	1	1	1	1	1	1	1	1	1	1	1	1	1	1	1	1	1	1	1	1	1	1	1	1	1	1	1	1	1	1	1	1	1	1	1	1	1	1	1	1	1	1	1	1	1	1	1	1	1
C095-1	1	1	1	1	1	1	1	1	1	1	1	1	1	1	1	1	1	1	1	1	1	1	1	1	1	1	1	1	1	1	1	1	1	1	1	1	1	1	1	1	1	1	1	1	1	1	1	1	1
C095-2	1	1	1	1	1	1	1	1	1	1	1	1	1	1	1	1	1	1	1	1	1	1	1	1	1	1	1	1	1	1	1	1	1	1	1	1	1	1	1	1	1	1	1	1	1	1	1	1	1
C095-3	1	1	1	1	1	1	1	1	1	1	1	1	1	1	1	1	1	1	1	1	1	1	1	1	1	1	1	1	1	1	1	1	1	1	1	1	1	1	1	1	1	1	1	1	1	1	1	1	1
C096-4	1	1	1	1	1	1	1	1	1	1	1	1	1	1	1	1	1	1	1	1	1	1	1	1	1	1	1	1	1	1	1	1	1	1	1	1	1	1	1	1	1	1	1	1	1	1	1	1	1
C096-5	1	1	1	1	1	1	1	1	1	1	1	1	1	1	1	1	1	1	1	1	1	1	1	1	1	1	1	1	1	1	1	1	1	1	1	1	1	1	1	1	1	1	1	1	1	1	1	1	1
C100-3	1	1	1	1	1	1	1	1	1	1	1	1	1	1	1	1	1	1	1	1	1	1	1	1	1	1	1	1	1	1	1	1	1	1	1	1	1	1	1	1	1	1	1	1	1	1	1	1	1
C101-10	1	1	1	1	1	1	1	1	1	1	1	1	1	1	1	1	1	1	1	1	1	1	1	1	1	1	1	1	1	1	1	1	1	1	1	1	1	1	1	1	1	1	1	1	1	1	1	1	1
C102-3	1	1	1	1	1	1	1	1	1	1	1	1	1	1	1	1	1	1	1	1	1	1	1	1	1	1	1	1	1	1	1	1	1	1	1	1	1	1	1	1	1	1	1	1	1	1	1	1	1
C106-3	1	1	1	1	1	1	1	1	1	1	1	1	1	1	1	1	1	1	1	1	1	1	1	1	1	1	1	1	1	1	1	1	1	1	1	1	1	1	1	1	1	1	1	1	1	1	1	1	1
C106-8	1	1	1	1	1	1	1	1	1	1	1	1	1	1	1	1	1	1	1	1	1	1	1	1	1	1	1	1	1	1	1	1	1	1	1	1	1	1	1	1	1	1	1	1	1	1	1	1	1
C108-1	1	1	1	1	1	1	1	1	1	1	1	1	1	1	1	1	1	1	1	1	1	1	1	1	1	1	1	1	1	1	1	1	1	1	1	1	1	1	1	1	1	1	1	1	1	1	1	1	1
C112	1	1	1	1	1	1	1	1	1	1	1	1	1	1	1	1	1	1	1	1	1	1	1	1	1	1	1	1	1	1	1	1	1	1	1	1	1	1	1	1	1	1	1	1	1	1	1	1	1
C113-1	1	1	1	1	1	1	1	1	1	1	1	1	1	1	1	1	1	1	1	1	1	1	1	1	1	1	1	1	1	1	1	1	1	1	1	1	1	1	1	1	1	1	1	1	1	1	1	1	1
C122-1	1	1	1	1	1	1	1	1	1	1	1	1	1	1	1	1	1	1	1	1	1	1	1	1	1	1	1	1	1	1	1	1	1	1	1	1	1	1	1	1	1	1	1	1	1	1	1	1	1
C124-2	1	1	1	1	1	1	1	1	1	1	1	1	1	1	1	1	1	1	1	1	1	1	1	1	1	1	1	1	1	1	1	1	1	1	1	1	1	1	1	1	1	1	1	1	1	1	1	1	1
C124-5	1	1	1	1	1	1	1	1	1	1	1	1	1	1	1	1	1	1	1	1	1	1	1	1	1	1	1	1	1	1	1	1	1	1	1	1	1	1	1	1	1	1	1	1	1	1	1	1	1
C124-7	1	1	1	1	1	1	1	1	1	1	1	1	1	1	1	1	1	1	1	1	1	1	1	1	1	1	1	1	1	1	1	1	1	1	1	1	1	1	1	1	1	1	1	1	1	1	1	1	1
C125-1	1	1	1	1	1	1	1	1	1	1	1	1	1	1	1	1	1	1	1	1	1	1	1	1	1	1	1	1	1	1	1	1	1	1	1	1	1	1	1	1	1	1	1	1	1	1	1	1	1
C125-3	1	1	1	1	1	1	1	1	1	1	1	1	1	1	1	1	1	1	1	1	1	1	1	1	1	1	1	1	1	1	1	1	1	1	1	1	1	1	1	1	1	1	1	1	1	1	1	1	1
C126-3	1	1	1	1	1	1	1	1	1	1	1	1	1	1	1	1	1	1	1	1	1	1	1	1	1	1	1	1	1	1	1	1	1	1	1	1	1	1	1	1	1	1	1	1	1	1	1	1	1
C127-2	1	1	1	1	1	1	1	1	1	1	1	1	1	1	1	1	1	1	1	1	1	1	1	1	1	1	1	1	1	1	1	1	1	1	1	1	1	1	1	1	1	1	1	1	1	1	1	1	1
C130-2	1	1	1	1	1	1	1	1	1	1	1	1	1	1	1	1	1	1	1	1	1	1	1	1	1	1	1	1	1	1	1	1	1	1	1	1	1	1	1	1	1	1	1	1	1	1	1	1	1
C132-3	1	1	1	1	1	1	1	1	1	1	1	1	1	1	1	1	1	1	1	1	1	1	1	1	1	1	1	1	1	1	1	1	1	1	1	1	1	1	1	1	1	1	1	1	1	1	1	1	1
C133	1	1	1	1	1	1	1	1	1	1	1	1	1	1	1	1	1	1	1	1	1	1	1	1	1	1	1	1	1	1	1	1	1	1	1	1	1	1	1	1	1	1	1	1	1	1	1	1	1
C134	1	1	1	1	1	1	1	1	1	1	1	1	1	1	1	1	1	1	1	1	1	1	1	1	1	1	1	1	1	1	1	1	1	1	1	1	1	1	1	1	1	1	1	1	1	1	1	1	1
C135-1	1	1	1	1	1	1	1	1	1	1	1	1	1	1	1	1	1	1	1	1	1	1	1	1	1	1	1	1	1	1	1	1	1	1	1	1	1	1	1	1	1	1	1	1	1	1	1	1	1
C137-1	1	1	1	1	1	1	1	1	1	1	1	1	1	1	1	1	1	1	1	1	1	1	1	1	1	1	1	1	1	1	1	1	1	1	1	1	1	1	1	1	1	1	1	1	1	1	1	1	1
C137-2	1	1	1	1	1	1	1	1	1	1	1	1	1	1	1	1	1	1	1	1	1	1	1	1	1	1	1	1	1	1	1	1	1	1	1	1	1	1	1	1	1	1	1	1	1	1	1	1	1
C143	1	1	1	1	1	1	1	1	1	1	1	1	1	1	1	1	1	1	1	1	1	1	1	1	1	1	1	1	1	1	1	1	1	1	1	1	1	1	1	1	1	1	1	1	1	1	1	1	1
C144-1	1	1	1	1	1	1	1	1	1	1	1	1	1	1	1	1	1	1	1	1	1	1	1	1	1	1	1	1	1	1	1	1	1	1	1	1	1	1	1	1	1	1	1	1	1	1	1	1	1
C144-3	1	1	1	1	1	1	1	1	1	1	1	1	1	1	1	1	1	1	1	1	1	1	1	1	1	1	1	1	1	1	1	1	1	1	1	1	1	1	1	1	1	1	1	1	1	1	1	1	1
C144-4	1	1	1	1	1	1	1	1	1	1	1	1	1	1	1	1	1	1	1	1	1	1	1	1	1	1	1	1	1	1	1	1	1	1	1	1	1	1	1	1	1	1	1	1	1	1	1	1	1
C146-1	1	1	1	1	1	1	1	1	1	1	1	1	1	1	1	1	1	1	1	1	1	1	1	1	1	1	1	1	1	1	1	1	1	1	1	1	1	1	1	1	1	1	1	1	1	1	1	1	1
C148-2	1	1	1	1	1	1	1	1	1	1	1	1	1	1	1	1	1	1	1	1	1	1	1	1	1	1	1	1	1	1	1	1	1	1	1	1	1	1	1	1	1	1	1	1	1	1	1	1	1
C150	1	1	1	1	1	1	1	1	1	1	1	1	1	1	1	1	1	1	1	1	1	1	1	1	1	1	1	1	1	1	1	1	1	1	1	1	1	1	1	1	1	1	1	1	1	1	1	1	1
ERR3164067	1	1	1	1	1	1	1	1	1	1	1	1	1	1	1	1	1	1	1	1	1	1	1	1	1	1	1	1	1	1	1	1	1	1	1	1	1	1	1	1	1	1	1	1	1	1	1	1	1
ERR4801356	1	1	1	1	1	1	1	1	1	1	1	1	1	1	1	1	1	1	1	1	1	1	1	1	1	1	1	1	1	1	1	1	1	1	1	1	1	1	1	1	1	1	1	1	1	1	1	1	1
SRR12686238	1	1	1	1	1	1	1	1	1	1	1	1	1	1	1	1	1	1	1	1	1	1	1	1	1	1	1	1	1	1	1	1	1	1	1	1	1	1	1	1	1	1	1	1	1	1	1	1	1
SRR23587241	1	1	1	1	1	1	1	1	1	1	1	1	1	1	1	1	1	1	1	1	1	1	1	1	1	1	1	1	1	1	1	1	1	1	1	1	1	1	1	1	1	1	1	1	1	1	1	1	1
SRR24434786	1	1	1	1	1	1	1	1	1	1	1	1	1	1	1	1	1	1	1	1	1	1	1	1	1	1	1	1	1	1	1	1	1	1	1	1	1	1	1	1	1	1	1	1	1	1	1	1	1
SRR6314017	1	1	1	1	1	1	1	1	1	1	1	1	1	1	1	1	1	1	1	1	1	1	1	1	1	1	1	1	1	1	1	1	1	1	1	1	1	1	1	1	1	1	1	1	1	1	1	1	1
SRR6314021	1	1	1	1	1	1	1	1	1	1	1	1	1	1	1	1	1	1	1	1	1	1	1	1	1	1	1	1	1	1	1	1	1	1	1	1	1	1	1	1	1	1	1	1	1	1	1	1	1
SRR6314024	1	1	1	1	1	1	1	1	1	1	1	1	1	1	1	1	1	1	1	1	1	1	1	1	1	1	1	1	1	1	1	1	1	1	1	1	1	1	1	1	1	1	1	1	1	1	1	1	1
SRR6314025	1	1	1	1	1	1	1	1	1	1	1	1	1	1	1	1	1	1	1	1	1	1	1	1	1	1	1	1	1	1	1	1	1	1	1	1	1	1	1	1	1	1	1	1	1	1	1	1	1
SRR6314026	1	1	1	1	1	1	1	1	1	1	1	1	1	1	1	1	1	1	1	1	1	1	1	1	1	1	1	1	1	1	1	1	1	1	1	1	1	1	1	1	1	1	1	1	1	1	1	1	1
SRR6314028	1	1	1	1	1	1	1	1	1	1	1	1	1	1	1	1	1	1	1	1	1	1	1	1	1	1	1	1	1	1	1	1	1	1	1	1	1	1	1	1	1	1	1	1	1	1	1	1	1
SRR6314030	1	1	1	1	1	1	1	1	1	1	1	1	1	1	1	1	1	1	1	1	1	1	1	1	1	1	1	1	1	1	1	1	1	1	1	1	1	1	1	1	1	1	1	1	1	1	1	1	1
SRR6314035	1	1	1	1	1	1	1	1	1	1	1	1	1	1	1	1	1	1	1	1	1	1	1	1	1	1	1	1	1	1	1	1	1	1	1	1	1	1	1	1	1	1	1	1	1	1	1	1	1
SRR6314042	1	1	1	1	1	1	1	1	1	1	1	1	1	1	1	1	1	1	1	1	1	1	1	1	1	1	1	1	1	1	1	1	1	1	1	1	1	1	1	1	1	1	1	1	1	1	1	1	1
SRR6314048	1	1	1	1	1	1	1	1	1	1	1	1	1	1	1	1	1	1	1	1	1	1	1	1	1	1	1	1	1	1	1	1	1	1	1	1	1	1	1	1	1	1	1	1	1	1	1	1	1
SRR6314054	1	1	1	1	1	1	1	1	1	1	1	1	1	1	1	1	1	1	1	1	1	1	1	1	1	1	1	1	1	1	1	1	1	1	1	1	1	1	1	1	1	1	1	1	1	1	1	1	1
SRR6314223	1	1	1	1	1	1	1	1	1	1	1	1	1	1	1	1	1	1	1	1	1	1	1	1	1	1	1	1	1	1	1	1	1	1	1	1	1	1	1	1	1	1	1	1	1	1	1	1	1
SRR6314231	1	1	1	1	1	1	1	1	1	1	1	1	1	1	1	1	1	1	1	1	1	1	1	1	1	1	1	1	1	1	1	1	1	1	1	1	1	1	1	1	1	1	1	1	1	1	1	1	1
SRR6314321	1	1	1	1	1	1	1	1	1	1	1	1	1	1	1	1	1	1	1	1	1	1	1	1	1	1	1	1	1	1	1	1	1	1	1	1	1	1	1	1	1	1	1	1	1	1	1	1	1
SRR6314323	1	1	1	1	1	1	1	1	1	1	1	1	1	1	1	1	1	1	1	1	1	1	1	1	1	1	1	1	1	1	1	1	1	1	1	1	1	1	1	1	1	1	1	1	1	1	1	1	1
SRR6314324	1	1	1	1	1	1	1	1	1	1	1	1	1	1	1	1	1	1	1	1	1	1	1	1	1	1	1	1	1	1	1	1	1	1	1	1	1	1	1	1	1	1	1	1	1	1	1	1	1
SRR6314325	1	1	1	1	1	1	1	1	1	1	1	1	1	1	1	1	1	1	1	1	1	1	1	1	1	1	1	1	1	1	1	1	1	1	1	1	1	1	1	1	1	1	1	1	1	1	1	1	1
SRR6314326	1	1	1	1	1	1	1	1	1	1	1	1	1	1	1	1	1	1	1	1	1	1	1	1	1	1	1	1	1	1	1	1	1	1	1	1	1	1	1	1	1	1	1	1	1	1	1	1	1
SRR6314738	1	1	1	1	1	1	1	1	1	1	1	1	1	1	1	1	1	1	1	1	1	1	1	1	1	1	1	1	1	1	1	1	1	1	1	1	1	1	1	1	1	1	1	1	1	1	1	1	1
SRR6314740	1	1	1	1	1	1	1	1	1	1	1	1	1	1	1	1	1	1	1	1	1	1	1	1	1	1	1	1	1	1	1	1	1	1	1	1	1	1	1	1	1	1	1	1	1	1	1	1	1
SRR6314741	1	1	1	1	1	1	1	1	1	1	1	1	1	1	1	1	1	1	1	1	1	1	1	1	1	1	1	1	1	1	1	1	1	1	1	1	1	1	1	1	1	1	1	1	1	1	1	1	1
SRR6314742	1	1	1	1	1	1	1	1	1	1	1	1	1	1	1	1	1	1	1	1	1	1	1	1	1	1	1	1	1	1	1	1	1	1	1	1	1	1	1	1	1	1	1	1	1	1	1	1	1
SRR6314743	1	1	1	1	1	1	1	1	1	1	1	1	1	1	1	1	1	1	1	1	1	1	1	1	1	1	1	1	1	1	1	1	1	1	1	1	1	1	1	1	1	1	1	1	1	1	1	1	1
SRR6314744	1	1	1	1	1	1	1	1	1	1	1	1	1	1	1	1	1	1	1	1	1	1	1	1	1	1	1	1	1	1	1	1	1	1	1	1	1	1	1	1	1	1	1	1	1	1	1	1	1
SRR6314745	1	1	1	1	1	1	1	1	1	1	1	1	1	1	1	1	1	1	1	1	1	1	1	1	1	1	1	1	1	1	1	1	1	1	1	1	1	1	1	1	1	1	1	1	1	1	1	1	1
SRR6314746	1	1	1	1	1	1	1	1	1	1	1	1	1	1	1	1	1	1	1	1	1	1	1	1	1	1	1	1	1	1	1	1	1	1	1	1	1	1	1	1	1	1	1	1	1	1	1	1	1
SRR6314747	1	1	1	1	1	1	1	1	1	1	1	1	1	1	1	1	1	1	1	1	1	1	1	1	1	1	1	1	1	1	1	1	1	1	1	1	1	1	1	1	1	1	1	1	1	1	1	1	1
SRR6314831	1	1	1	1	1	1	1	1	1	1	1	1	1	1	1	1	1	1	1	1	1	1	1	1	1	1	1	1	1	1	1	1	1	1	1	1	1	1	1	1	1	1	1	1	1	1	1	1	1
SRR6314854	1	1	1	1	1	1	1	1	1	1	1	1	1	1	1	1	1	1	1	1	1	1	1	1	1	1	1	1	1	1	1	1	1	1	1	1	1	1	1	1	1	1	1	1	1	1	1	1	1
SRR6314855	1	1	1	1	1	1	1	1	1	1	1	1	1	1	1	1	1	1	1	1	1	1	1	1	1	1	1	1	1	1	1	1	1	1	1	1	1	1	1	1	1	1	1	1	1	1	1	1	1
SRR6314856	1	1	1	1	1	1	1	1	1	1	1	1	1	1	1	1	1	1	1	1	1	1	1	1	1	1	1	1	1	1	1	1	1	1	1	1	1	1	1	1	1	1	1	1	1	1	1	1	1
SRR6314857	1	1	1	1	1	1	1	1	1	1	1	1	1	1	1	1	1	1	1	1	1	1	1	1	1	1	1	1	1	1	1	1	1	1	1	1	1	1	1	1	1	1	1	1	1	1	1	1	1
SRR6314858	1	1	1	1	1	1	1	1	1	1	1	1	1	1	1	1	1	1	1	1	1	1	1	1	1	1	1	1	1	1	1	1	1	1	1	1	1	1	1	1	1	1	1	1	1	1	1	1	1
SRR6314859	1	1	1	1	1	1	1	1	1	1	1	1	1	1	1	1	1	1	1	1	1	1	1	1	1	1	1	1	1	1	1	1	1	1	1	1	1	1	1	1	1	1	1	1	1	1	1	1	1
SRR6314860	1	1	1	1	1	1	1	1	1	1	1	1	1	1	1	1	1	1	1	1	1	1	1	1	1	1	1	1	1	1	1	1	1	1	1	1	1	1	1	1	1	1	1	1	1	1	1	1	1
SRR6314861	1	1	1	1	1	1	1	1	1	1	1	1	1	1	1	1	1	1	1	1	1	1	1	1	1	1	1	1	1	1	1	1	1	1	1	1	1	1	1	1	1	1	1	1	1	1	1	1	1
SRR6314862	1	1	1	1	1	1	1	1	1	1	1	1	1	1	1	1	1	1	1	1	1	1	1	1	1	1	1	1	1	1	1	1	1	1	1	1	1	1	1	1	1	1	1	1	1	1	1	1	1
SRR6314863	1	1	1	1	1	1	1	1	1	1	1	1	1	1	1	1	1	1	1	1	1	1	1	1	1	1	1	1	1	1	1	1	1	1	1	1	1	1	1	1	1	1	1	1	1	1	1	1	1
SRR6314866	1	1	1	1	1	1	1	1	1	1	1	1	1	1	1	1	1	1	1	1	1	1	1	1	1	1	1	1	1	1	1	1	1	1	1	1	1	1	1	1	1	1	1	1	1	1	1	1	1
SRR6314867	1	1	1	1	1	1	1	1	1	1	1	1	1	1	1	1	1	1	1	1	1	1	1	1	1	1	1	1	1	1	1	1	1	1	1	1	1	1	1	1	1	1	1	1	1	1	1	1	1
SRR6314868	1	1	1	1	1	1	1	1	1	1	1	1	1	1	1	1	1	1	1	1	1	1	1	1	1	1	1	1	1	1	1	1	1	1	1	1	1	1	1	1	1	1	1	1	1	1	1	1	1
SRR6314869	1	1	1	1	1	1	1	1	1	1	1	1	1	1	1	1	1	1	1	1	1	1	1	1	1	1	1	1	1	1	1	1	1	1	1	1	1	1	1	1	1	1	1	1	1	1	1	1	1
SRR6314872	1	1	1	1	1	1	1	1	1	1	1	1	1	1	1	1	1	1	1	1	1	1	1	1	1	1	1	1	1	1	1	1	1	1	1	1	1	1	1	1	1	1	1	1	1	1	1	1	1
SRR6314873	1	1	1	1	1	1	1	1	1	1	1	1	1	1	1	1	1	1	1	1	1	1	1	1	1	1	1	1	1	1	1	1	1	1	1	1	1	1	1	1	1	1	1	1	1	1	1	1	1
SRR6314874	1	1	1	1	1	1	1	1	1	1	1	1	1	1	1	1	1	1	1	1	1	1	1	1	1	1	1	1	1	1	1	1	1	1	1	1	1	1	1	1	1	1	1	1	1	1	1	1	1
SRR6314877	1	1	1	1	1	1	1	1	1	1	1	1	1	1	1	1	1	1	1	1	1	1	1	1	1	1	1	1	1	1	1	1	1	1	1	1	1	1	1	1	1	1	1	1	1	1	1	1	1
SRR6314878	1	1	1	1	1	1	1	1	1	1	1	1	1	1	1	1	1	1	1	1	1	1	1	1	1	1	1	1	1	1	1	1	1	1	1	1	1	1	1	1	1	1	1	1	1	1	1	1	1
SRR6314879	1	1	1	1	1	1	1	1	1	1	1	1	1	1	1	1	1	1	1	1	1	1	1	1	1	1	1	1	1	1	1	1	1	1	1	1	1	1	1	1	1	1	1	1	1	1	1	1	1
SRR6314880	1	1	1	1	1	1	1	1	1	1	1	1	1	1	1	1	1	1	1	1	1	1	1	1	1	1	1	1	1	1	1	1	1	1	1	1	1	1	1	1	1	1	1	1	1	1	1	1	1
SRR6314881	1	1	1	1	1	1	1	1	1	1	1	1	1	1	1	1	1	1	1	1	1	1	1	1	1	1	1	1	1	1	1	1	1	1	1	1	1	1	1	1	1	1	1	1	1	1	1	1	1
SRR6314882	1	1	1	1	1	1	1	1	1	1	1	1	1	1	1	1	1	1	1	1	1	1	1	1	1	1	1	1	1	1	1	1	1	1	1	1	1	1	1	1	1	1	1	1	1	1	1	1	1
SRR6314883	1	1	1	1	1	1	1	1	1	1	1	1	1	1	1	1	1	1	1	1	1	1	1	1	1	1	1	1	1	1	1	1	1	1	1	1	1	1	1	1	1	1	1	1	1	1	1	1	1
SRR6314884	1	1	1	1	1	1	1	1	1	1	1	1	1	1	1	1	1	1	1	1	1	1	1	1	1	1	1	1	1	1	1	1	1	1	1	1	1	1	1	1	1	1	1	1	1	1	1	1	1
SRR6314885	1	1	1	1	1	1	1	1	1	1	1	1	1	1	1	1	1	1	1	1	1	1	1	1	1	1	1	1	1	1	1	1	1	1	1	1	1	1	1	1	1	1	1	1	1	1	1	1	1
SRR6315286	1	1	1	1	1	1	1	1	1	1	1	1	1	1	1	1	1	1	1	1	1	1	1	1	1	1	1	1	1	1	1	1	1	1	1	1	1	1	1	1	1	1	1	1	1	1	1	1	1
SRR6315287	1	1	1	1	1	1	1	1	1	1	1	1	1	1	1	1	1	1	1	1	1	1	1	1	1	1	1	1	1	1	1	1	1	1	1	1	1	1	1	1	1	1	1	1	1	1	1	1	1
SRR6315298	1	1	1	1	1	1	1	1	1	1	1	1	1	1	1	1	1	1	1	1	1	1	1	1	1	1	1	1	1	1	1	1	1	1	1	1	1	1	1	1	1	1	1	1	1	1	1	1	1
SRR6315299	1	1	1	1	1	1	1	1	1	1	1	1	1	1	1	1	1	1	1	1	1	1	1	1	1	1	1	1	1	1	1	1	1	1	1	1	1	1	1	1	1	1	1	1	1	1	1	1	1
SRR6315300	1	1	1	1	1	1	1	1	1	1	1	1	1	1	1	1	1	1	1	1	1	1	1	1	1	1	1	1	1	1	1	1	1	1	1	1	1	1	1	1	1	1	1	1	1	1	1	1	1
SRR6315301	1	1	1	1	1	1	1	1	1	1	1	1	1	1	1	1	1	1	1	1	1	1	1	1	1	1	1	1	1	1	1	1	1	1	1	1	1	1	1	1	1	1	1	1	1	1	1	1	1
SRR6315302	1	1	1	1	1	1	1	1	1	1	1	1	1	1	1	1	1	1	1	1	1	1	1	1	1	1	1	1	1	1	1	1	1	1	1	1	1	1	1	1	1	1	1	1	1	1	1	1	1
SRR6315303	1	1	1	1	1	1	1	1	1	1	1	1	1	1	1	1	1	1	1	1	1	1	1	1	1	1	1	1	1	1	1	1	1	1	1	1	1	1	1	1	1	1	1	1	1	1	1	1	1
SRR6315304	1	1	1	1	1	1	1	1	1	1	1	1	1	1	1	1	1	1	1	1	1	1	1	1	1	1	1	1	1	1	1	1	1	1	1	1	1	1	1	1	1	1	1	1	1	1	1	1	1
SRR6315305	1	1	1	1	1	1	1	1	1	1	1	1	1	1	1	1	1	1	1	1	1	1	1	1	1	1	1	1	1	1	1	1	1	1	1	1	1	1	1	1	1	1	1	1	1	1	1	1	1
SRR6315306	1	1	1	1	1	1	1	1	1	1	1	1	1	1	1	1	1	1	1	1	1	1	1	1	1	1	1	1	1	1	1	1	1	1	1	1	1	1	1	1	1	1	1	1	1	1	1	1	1
SRR6315307	1	1	1	1	1	1	1	1	1	1	1	1	1	1	1	1	1	1	1	1	1	1	1	1	1	1	1	1	1	1	1	1	1	1	1	1	1	1	1	1	1	1	1	1	1	1	1	1	1
SRR6315308	1	1	1	1	1	1	1	1	1	1	1	1	1	1	1	1	1	1	1	1	1	1	1	1	1	1	1	1	1	1	1	1	1	1	1	1	1	1	1	1	1	1	1	1	1	1	1	1	1
SRR6315309	1	1	1	1	1	1	1	1	1	1	1	1	1	1	1	1	1	1	1	1	1	1	1	1	1	1	1	1	1	1	1	1	1	1	1	1	1	1	1	1	1	1	1	1	1	1	1	1	1
SRR6315310	1	1	1	1	1	1	1	1	1	1	1	1	1	1	1	1	1	1	1	1	1	1	1	1	1	1	1	1	1	1	1	1	1	1	1	1	1	1	1	1	1	1	1	1	1	1	1	1	1
SRR6315311	1	1	1	1	1	1	1	1	1	1	1	1	1	1	1	1	1	1	1	1	1	1	1	1	1	1	1	1	1	1	1	1	1	1	1	1	1	1	1	1	1	1	1	1	1	1	1	1	1
SRR6315312	1	1	1	1	1	1	1	1	1	1	1	1	1	1	1	1	1	1	1	1	1	1	1	1	1	1	1	1	1	1	1	1	1	1	1	1	1	1	1	1	1	1	1	1	1	1	1	1	1
SRR6315313	1	1	1	1	1	1	1	1	1	1	1	1	1	1	1	1	1	1	1	1	1	1	1	1	1	1	1	1	1	1	1	1	1	1	1	1	1	1	1	1	1	1	1	1	1	1	1	1	1
SRR6315314	1	1	1	1	1	1	1	1	1	1	1	1	1	1	1	1	1	1	1	1	1	1	1	1	1	1	1	1	1	1	1	1	1	1	1	1	1	1	1	1	1	1	1	1	1	1	1	1	1
SRR6315315	1	1	1	1	1	1	1	1	1	1	1	1	1	1	1	1	1	1	1	1	1	1	1	1	1	1	1	1	1	1	1	1	1	1	1	1	1	1	1	1	1	1	1	1	1	1	1	1	1
SRR6315332	1	1	1	1	1	1	1	1	1	1	1	1	1	1	1	1	1	1	1	1	1	1	1	1	1	1	1	1	1	1	1	1	1	1	1	1	1	1	1	1	1	1	1	1	1	1	1	1	1
SRR6315333	1	1	1	1	1	1	1	1	1	1	1	1	1	1	1	1	1	1	1	1	1	1	1	1	1	1	1	1	1	1	1	1	1	1	1	1	1	1	1	1	1	1	1	1	1	1	1	1	1
SRR6315334	1	1	1	1	1	1	1	1	1	1	1	1	1	1	1	1	1	1	1	1	1	1	1	1	1	1	1	1	1	1	1	1	1	1	1	1	1	1	1	1	1	1	1	1	1	1	1	1	1
SRR6315335	1	1	1	1	1	1	1	1	1	1	1	1	1	1	1	1	1	1	1	1	1	1	1	1	1	1	1	1	1	1	1	1	1	1	1	1	1	1	1	1	1	1	1	1	1	1	1	1	1
SRR6315343	1	1	1	1	1	1	1	1	1	1	1	1	1	1	1	1	1	1	1	1	1	1	1	1	1	1	1	1	1	1	1	1	1	1	1	1	1	1	1	1	1	1	1	1	1	1	1	1	1
SRR6315344	1	1	1	1	1	1	1	1	1	1	1	1	1	1	1	1	1	1	1	1	1	1	1	1	1	1	1	1	1	1	1	1	1	1	1	1	1	1	1	1	1	1	1	1	1	1	1	1	1
SRR6315345	1	1	1	1	1	1	1	1	1	1	1	1	1	1	1	1	1	1	1	1	1	1	1	1	1	1	1	1	1	1	1	1	1	1	1	1	1	1	1	1	1	1	1	1	1	1	1	1	1
SRR6315346	1	1	1	1	1	1	1	1	1	1	1	1	1	1	1	1	1	1	1	1	1	1	1	1	1	1	1	1	1	1	1	1	1	1	1	1	1	1	1	1	1	1	1	1	1	1	1	1	1
SRR6315347	1	1	1	1	1	1	1	1	1	1	1	1	1	1	1	1	1	1	1	1	1	1	1	1	1	1	1	1	1	1	1	1	1	1	1	1	1	1	1	1	1	1	1	1	1	1	1	1	1
SRR6315348	1	1	1	1	1	1	1	1	1	1	1	1	1	1	1	1	1	1	1	1	1	1	1	1	1	1	1	1	1	1	1	1	1	1	1	1	1	1	1	1	1	1	1	1	1	1	1	1	1
SRR6315349	1	1	1	1	1	1	1	1	1	1	1	1	1	1	1	1	1	1	1	1	1	1	1	1	1	1	1	1	1	1	1	1	1	1	1	1	1	1	1	1	1	1	1	1	1	1	1	1	1
SRR6315350	1	1	1	1	1	1	1	1	1	1	1	1	1	1	1	1	1	1	1	1	1	1	1	1	1	1	1	1	1	1	1	1	1	1	1	1	1	1	1	1	1	1	1	1	1	1	1	1	1
SRR6315351	1	1	1	1	1	1	1	1	1	1	1	1	1	1	1	1	1	1	1	1	1	1	1	1	1	1	1	1	1	1	1	1	1	1	1	1	1	1	1	1	1	1	1	1	1	1	1	1	1
SRR6315355	1	1	1	1	1	1	1	1	1	1	1	1	1	1	1	1	1	1	1	1	1	1	1	1	1	1	1	1	1	1	1	1	1	1	1	1	1	1	1	1	1	1	1	1	1	1	1	1	1
SRR6315356	1	1	1	1	1	1	1	1	1	1	1	1	1	1	1	1	1	1	1	1	1	1	1	1	1	1	1	1	1	1	1	1	1	1	1	1	1	1	1	1	1	1	1	1	1	1	1	1	1
SRR6315357	1	1	1	1	1	1	1	1	1	1	1	1	1	1	1	1	1	1	1	1	1	1	1	1	1	1	1	1	1	1	1	1	1	1	1	1	1	1	1	1	1	1	1	1	1	1	1	1	1
SRR6315358	1	1	1	1	1	1	1	1	1	1	1	1	1	1	1	1	1	1	1	1	1	1	1	1	1	1	1	1	1	1	1	1	1	1	1	1	1	1	1	1	1	1	1	1	1	1	1	1	1
SRR6315359	1	1	1	1	1	1	1	1	1	1	1	1	1	1	1	1	1	1	1	1	1	1	1	1	1	1	1	1	1	1	1	1	1	1	1	1	1	1	1	1	1	1	1	1	1	1	1	1	1
SRR6315360	1	1	1	1	1	1	1	1	1	1	1	1	1	1	1	1	1	1	1	1	1	1	1	1	1	1	1	1	1	1	1	1	1	1	1	1	1	1	1	1	1	1	1	1	1	1	1	1	1
SRR6315371	1	1	1	1	1	1	1	1	1	1	1	1	1	1	1	1	1	1	1	1	1	1	1	1	1	1	1	1	1	1	1	1	1	1	1	1	1	1	1	1	1	1	1	1	1	1	1	1	1
SRR6315375	1	1	1	1	1	1	1	1	1	1	1	1	1	1	1	1	1	1	1	1	1	1	1	1	1	1	1	1	1	1	1	1	1	1	1	1	1	1	1	1	1	1	1	1	1	1	1	1	1
SRR6315377	1	1	1	1	1	1	1	1	1	1	1	1	1	1	1	1	1	1	1	1	1	1	1	1	1	1	1	1	1	1	1	1	1	1	1	1	1	1	1	1	1	1	1	1	1	1	1	1	1
SRR6315379	1	1	1	1	1	1	1	1	1	1	1	1	1	1	1	1	1	1	1	1	1	1	1	1	1	1	1	1	1	1	1	1	1	1	1	1	1	1	1	1	1	1	1	1	1	1	1	1	1
SRR6315381	1	1	1	1	1	1	1	1	1	1	1	1	1	1	1	1	1	1	1	1	1	1	1	1	1	1	1	1	1	1	1	1	1	1	1	1	1	1	1	1	1	1	1	1	1	1	1	1	1
SRR6315382	1	1	1	1	1	1	1	1	1	1	1	1	1	1	1	1	1	1	1	1	1	1	1	1	1	1	1	1	1	1	1	1	1	1	1	1	1	1	1	1	1	1	1	1	1	1	1	1	1
SRR6315384	1	1	1	1	1	1	1	1	1	1	1	1	1	1	1	1	1	1	1	1	1	1	1	1	1	1	1	1	1	1	1	1	1	1	1	1	1	1	1	1	1	1	1	1	1	1	1	1	1
SRR6315385	1	1	1	1	1	1	1	1	1	1	1	1	1	1	1	1	1	1	1	1	1	1	1	1	1	1	1	1	1	1	1	1	1	1	1	1	1	1	1	1	1	1	1	1	1	1	1	1	1
SRR6315386	1	1	1	1	1	1	1	1	1	1	1	1	1	1	1	1	1	1	1	1	1	1	1	1	1	1	1	1	1	1	1	1	1	1	1	1	1	1	1	1	1	1	1	1	1	1	1	1	1
SRR6315388	1	1	1	1	1	1	1	1	1	1	1	1	1	1	1	1	1	1	1	1	1	1	1	1	1	1	1	1	1	1	1	1	1	1	1	1	1	1	1	1	1	1	1	1	1	1	1	1	1
SRR6315390	1	1	1	1	1	1	1	1	1	1	1	1	1	1	1	1	1	1	1	1	1	1	1	1	1	1	1	1	1	1	1	1	1	1	1	1	1	1	1	1	1	1	1	1	1	1	1	1	1
SRR6315391	1	1	1	1	1	1	1	1	1	1	1	1	1	1	1	1	1	1	1	1	1	1	1	1	1	1	1	1	1	1	1	1	1	1	1	1	1	1	1	1	1	1	1	1	1	1	1	1	1
SRR6315441	1	1	1	1	1	1	1	1	1	1	1	1	1	1	1	1	1	1	1	1	1	1	1	1	1	1	1	1	1	1	1	1	1	1	1	1	1	1	1	1	1	1	1	1	1	1	1	1	1
SRR6315442	1	1	1	1	1	1	1	1	1	1	1	1	1	1	1	1	1	1	1	1	1	1	1	1	1	1	1	1	1	1	1	1	1	1	1	1	1	1	1	1	1	1	1	1	1	1	1	1	1
SRR6315443	1	1	1	1	1	1	1	1	1	1	1	1	1	1	1	1	1	1	1	1	1	1	1	1	1	1	1	1	1	1	1	1	1	1	1	1	1	1	1	1	1	1	1	1	1	1	1	1	1
SRR6315444	1	1	1	1	1	1	1	1	1	1	1	1	1	1	1	1	1	1	1	1	1	1	1	1	1	1	1	1	1	1	1	1	1	1	1	1	1	1	1	1	1	1	1	1	1	1	1	1	1
SRR6315445	1	1	1	1	1	1	1	1	1	1	1	1	1	1	1	1	1	1	1	1	1	1	1	1	1	1	1	1	1	1	1	1	1	1	1	1	1	1	1	1	1	1	1	1	1	1	1	1	1
SRR6315446	1	1	1	1	1	1	1	1	1	1	1	1	1	1	1	1	1	1	1	1	1	1	1	1	1	1	1	1	1	1	1	1	1	1	1	1	1	1	1	1	1	1	1	1	1	1	1	1	1
Total genomes	221	221	221	221	221	221	221	221	221	221	221	221	221	221	221	221	221	221	221	221	221	221	221	221	221	221	221	221	221	221	221	221	221	221	221	221	221	221	221	221	221	221	221	221	221	221	221	221	221
Legend
	Core genes (99% <= strains <= 100%)
	Soft core genes (95% <= strains < 99%)
	Shell genes (15% <= strains < 95%)
	Cloud genes (0% <= strains < 15%)
[truncated: 2,895 more columns]

## Sheet: Table S4
Supplementary Table S4. Accession numbers, associated metadata, sequence quality metrics, clonal complexes (CC) sequence types (ST) of the 595 C. jejuni genomes from South America.
ID/SRA	Biosample	Bioproject	Year	Country	Host	# contigs	Total length	GC (%)	N50	Completeness	Contamination	FastANI(%) - C. jejuni NCTC 11168	Clonal complex (CC)	Sequence Type (ST)	aspA	glnA	gltA	glyA	pgm	tkt	uncA
SRR6315390	SAMN08054955	PRJNA258022	2001	Brazil	Human	23	1624033	30.47	128547	99.96	0	99.5798	21	21	aspA(2)	glnA(1)	gltA(1)	glyA(3)	pgm(2)	tkt(1)	uncA(5)
SRR22426741	SAMN31838881	PRJNA258022	2021	Chile	Human	25	1773539	30.36	154135	99.96	0	99.6314	21	21	aspA(2)	glnA(1)	gltA(1)	glyA(3)	pgm(2)	tkt(1)	uncA(5)
SRR22426769	SAMN31838856	PRJNA258022	2021	Chile	Human	14	1662722	30.41	197753	99.58	0	99.639	21	21	aspA(2)	glnA(1)	gltA(1)	glyA(3)	pgm(2)	tkt(1)	uncA(5)
SRR22426775	SAMN31838850	PRJNA258022	2020	Chile	Human	13	1655447	30.43	262855	99.96	0	99.6774	21	21	aspA(2)	glnA(1)	gltA(1)	glyA(3)	pgm(2)	tkt(1)	uncA(5)
SRR6314860	SAMN08053336	PRJNA258022	2003	Brazil	Human	29	1707226	30.39	106609	99.96	0	99.2687	21	50	aspA(2)	glnA(1)	gltA(12)	glyA(3)	pgm(2)	tkt(1)	uncA(5)
GCF_007844205.1_ASM784420v1	SAMN11373614	PRJNA531695	2018	Chile	Human	33	1668144	30.42	155061	99.96	0	99.3221	21	50	aspA(2)	glnA(1)	gltA(12)	glyA(3)	pgm(2)	tkt(1)	uncA(5)
SRR10859473	SAMN13656872	PRJNA258022	2019	Chile	Human	23	1616409	30.47	154662	99.96	0	99.3867	21	50	aspA(2)	glnA(1)	gltA(12)	glyA(3)	pgm(2)	tkt(1)	uncA(5)
SRR10859491	SAMN13656964	PRJNA258022	2018	Chile	Human	26	1630028	30.44	133840	99.96	0	99.265	21	50	aspA(2)	glnA(1)	gltA(12)	glyA(3)	pgm(2)	tkt(1)	uncA(5)
SRR10859588	SAMN13656962	PRJNA258022	2018	Chile	Human	99	1812259	31.58	155108	100	4.74	99.3005	21	50	aspA(2)	glnA(1)	gltA(12)	glyA(3)	pgm(2)	tkt(1)	uncA(5)
SRR10859599	SAMN13656904	PRJNA258022	2018	Chile	Human	29	1732993	30.98	185418	99.96	0	99.3559	21	50	aspA(2)	glnA(1)	gltA(12)	glyA(3)	pgm(2)	tkt(1)	uncA(5)
SRR10859609	SAMN13656970	PRJNA258022	2019	Chile	Human	23	1631213	30.42	155148	99.96	0	99.3083	21	50	aspA(2)	glnA(1)	gltA(12)	glyA(3)	pgm(2)	tkt(1)	uncA(5)
SRR22426749	SAMN31838874	PRJNA258022	2021	Chile	Human	25	1650278	30.36	154662	99.96	0	99.3189	21	50	aspA(2)	glnA(1)	gltA(12)	glyA(3)	pgm(2)	tkt(1)	uncA(5)
SRR22426784	SAMN31838842	PRJNA258022	2021	Chile	Human	21	1661713	30.39	155061	99.96	0	99.3208	21	50	aspA(2)	glnA(1)	gltA(12)	glyA(3)	pgm(2)	tkt(1)	uncA(5)
SRR22426805	SAMN31838823	PRJNA258022	2020	Chile	Human	26	1632544	30.44	154721	99.96	0	99.266	21	50	aspA(2)	glnA(1)	gltA(12)	glyA(3)	pgm(2)	tkt(1)	uncA(5)
SRR22426813	SAMN31838816	PRJNA258022	2021	Chile	Human	22	1660163	30.39	155061	99.96	0	99.3289	21	50	aspA(2)	glnA(1)	gltA(12)	glyA(3)	pgm(2)	tkt(1)	uncA(5)
SRR22426818	SAMN31838811	PRJNA258022	2021	Chile	Human	27	1651221	30.39	154822	99.96	0	99.3722	21	50	aspA(2)	glnA(1)	gltA(12)	glyA(3)	pgm(2)	tkt(1)	uncA(5)
SRR22426822	SAMN31838919	PRJNA258022	2021	Chile	Human	23	1668018	30.42	154846	99.96	0	99.2714	21	50	aspA(2)	glnA(1)	gltA(12)	glyA(3)	pgm(2)	tkt(1)	uncA(5)
SRR22426837	SAMN31838906	PRJNA258022	2021	Chile	Human	23	1626446	30.43	154729	99.96	0	99.3005	21	50	aspA(2)	glnA(1)	gltA(12)	glyA(3)	pgm(2)	tkt(1)	uncA(5)
SRR22426847	SAMN31838807	PRJNA258022	2020	Chile	Human	20	1623369	30.45	154775	99.96	0	99.3234	21	50	aspA(2)	glnA(1)	gltA(12)	glyA(3)	pgm(2)	tkt(1)	uncA(5)
SRR10859488	SAMN13656873	PRJNA258022	2018	Chile	Human	26	1627411	30.46	141178	99.96	0.04	99.447	21	883	aspA(2)	glnA(17)	gltA(2)	glyA(3)	pgm(2)	tkt(1)	uncA(5)
SRR10859607	SAMN13656968	PRJNA258022	2018	Chile	Human	32	1648419	30.76	142350	99.96	0.04	99.4896	21	883	aspA(2)	glnA(17)	gltA(2)	glyA(3)	pgm(2)	tkt(1)	uncA(5)
SRR10868843	SAMN13656983	PRJNA258022	2019	Chile	Human	40	1622604	30.47	94998	99.96	0.04	99.5134	21	883	aspA(2)	glnA(17)	gltA(2)	glyA(3)	pgm(2)	tkt(1)	uncA(5)
SRR10868852	SAMN13656963	PRJNA258022	2018	Chile	Human	28	1676599	30.43	154295	99.96	0.04	99.4608	21	883	aspA(2)	glnA(17)	gltA(2)	glyA(3)	pgm(2)	tkt(1)	uncA(5)
SRR22426734	SAMN31838887	PRJNA258022	2020	Chile	Human	33	1672334	30.44	153976	99.96	0.04	99.3782	21	883	aspA(2)	glnA(17)	gltA(2)	glyA(3)	pgm(2)	tkt(1)	uncA(5)
SRR22426743	SAMN31838879	PRJNA258022	2020	Chile	Human	31	1711383	30.44	153984	99.96	0.04	99.4363	21	883	aspA(2)	glnA(17)	gltA(2)	glyA(3)	pgm(2)	tkt(1)	uncA(5)
SRR22426765	SAMN31838859	PRJNA258022	2021	Chile	Human	31	1766231	30.28	141156	99.96	0.04	99.4572	21	883	aspA(2)	glnA(17)	gltA(2)	glyA(3)	pgm(2)	tkt(1)	uncA(5)
SRR22426776	SAMN31838849	PRJNA258022	2021	Chile	Human	23	1624660	30.46	141151	99.96	0.04	99.4919	21	883	aspA(2)	glnA(17)	gltA(2)	glyA(3)	pgm(2)	tkt(1)	uncA(5)
SRR22426829	SAMN31838913	PRJNA258022	2020	Chile	Human	29	1670033	30.46	154008	99.96	0.04	99.5184	21	883	aspA(2)	glnA(17)	gltA(2)	glyA(3)	pgm(2)	tkt(1)	uncA(5)
SRR22426839	SAMN31838904	PRJNA258022	2019	Chile	Human	24	1633941	30.46	154008	99.96	0.04	99.5276	21	883	aspA(2)	glnA(17)	gltA(2)	glyA(3)	pgm(2)	tkt(1)	uncA(5)
119C	SAMN38340627	PRJNA1043437	2011	Brazil	Chicken	22	1745691	30.33	216571	99.96	0	98.808	21	1359	aspA(2)	glnA(1)	gltA(5)	glyA(10)	pgm(2)	tkt(1)	uncA(5)
C019	SAMN38340649	PRJNA1043437	2017	Brazil	Chicken	32	1707671	30.22	150308	99.96	0	98.9224	21	1359	aspA(2)	glnA(1)	gltA(5)	glyA(10)	pgm(2)	tkt(1)	uncA(5)
C046-10	SAMN38340662	PRJNA1043437	2017	Brazil	Chicken	22	1708504	30.37	161055	99.96	0.08	98.8359	21	1359	aspA(2)	glnA(1)	gltA(5)	glyA(10)	pgm(2)	tkt(1)	uncA(5)
C102-3	SAMN38340702	PRJNA1043437	2018	Brazil	Chicken	25	1675155	30.4	157307	99.96	0	98.9949	21	1359	aspA(2)	glnA(1)	gltA(5)	glyA(10)	pgm(2)	tkt(1)	uncA(5)
C126-3	SAMN38340714	PRJNA1043437	2018	Brazil	Chicken	22	1676986	30.41	157269	99.96	0	98.9725	21	1359	aspA(2)	glnA(1)	gltA(5)	glyA(10)	pgm(2)	tkt(1)	uncA(5)
SRR6314878	SAMN08053350	PRJNA258022	2008	Brazil	Chicken	22	1751051	30.32	150064	99.58	0	99.0759	21	1359	aspA(2)	glnA(1)	gltA(5)	glyA(10)	pgm(2)	tkt(1)	uncA(5)
SRR6315314	SAMN08054663	PRJNA258022	2008	Brazil	Chicken	25	1751277	30.32	117129	99.58	0	99.0527	21	1359	aspA(2)	glnA(1)	gltA(5)	glyA(10)	pgm(2)	tkt(1)	uncA(5)
SRR10859483	SAMN13656961	PRJNA258022	2018	Chile	Human	29	1753892	30.44	144112	99.96	0	99.0607	21	1359	aspA(2)	glnA(1)	gltA(5)	glyA(10)	pgm(2)	tkt(1)	uncA(5)
SRR10859489	SAMN13656984	PRJNA258022	2018	Chile	Human	21	1697578	30.39	144130	99.96	0	99.042	21	1359	aspA(2)	glnA(1)	gltA(5)	glyA(10)	pgm(2)	tkt(1)	uncA(5)
SRR10859583	SAMN13656972	PRJNA258022	2019	Chile	Human	30	1695911	30.34	121063	99.96	0	99.027	21	1359	aspA(2)	glnA(1)	gltA(5)	glyA(10)	pgm(2)	tkt(1)	uncA(5)
SRR10860962	SAMN11487376	PRJNA258022	2018	Chile	Missing	30	1729190	30.93	144226	99.96	0	99.031	21	1359	aspA(2)	glnA(1)	gltA(5)	glyA(10)	pgm(2)	tkt(1)	uncA(5)
SRR10860971	SAMN11487379	PRJNA258022	2018	Chile	Missing	196	1982180	31.29	114489	99.96	4.15	99.0762	21	1359	aspA(2)	glnA(1)	gltA(5)	glyA(10)	pgm(2)	tkt(1)	uncA(5)
SRR10860986	SAMN11487359	PRJNA258022	2018	Chile	Missing	34	1711278	31.28	128676	99.96	0	99.0255	21	1359	aspA(2)	glnA(1)	gltA(5)	glyA(10)	pgm(2)	tkt(1)	uncA(5)
SRR10860988	SAMN11487366	PRJNA258022	2018	Chile	Missing	34	1762723	30.62	150115	99.96	0	99.0399	21	1359	aspA(2)	glnA(1)	gltA(5)	glyA(10)	pgm(2)	tkt(1)	uncA(5)
SRR10860993	SAMN11487390	PRJNA258022	2018	Chile	Missing	22	1699691	30.38	150115	99.96	0	99.0389	21	1359	aspA(2)	glnA(1)	gltA(5)	glyA(10)	pgm(2)	tkt(1)	uncA(5)
SRR22426770	SAMN31838855	PRJNA258022	2020	Chile	Human	35	1717815	30.39	128603	99.96	0	99.0308	21	1359	aspA(2)	glnA(1)	gltA(5)	glyA(10)	pgm(2)	tkt(1)	uncA(5)
SRR22426778	SAMN31838847	PRJNA258022	2021	Chile	Human	28	1715181	30.33	114483	99.96	0	99.0238	21	1359	aspA(2)	glnA(1)	gltA(5)	glyA(10)	pgm(2)	tkt(1)	uncA(5)
SRR22426819	SAMN31838810	PRJNA258022	2021	Chile	Human	27	1658521	30.37	150043	99.96	0	99.0661	21	1359	aspA(2)	glnA(1)	gltA(5)	glyA(10)	pgm(2)	tkt(1)	uncA(5)
SRR22426842	SAMN31838901	PRJNA258022	2020	Chile	Human	35	1741890	30.36	150031	99.96	0	99.0463	21	1359	aspA(2)	glnA(1)	gltA(5)	glyA(10)	pgm(2)	tkt(1)	uncA(5)
GCA_022133905.1_ASM2213390v1	SAMN18698604	PRJNA721074	2011	Peru	Human	58	1834617	30.25	129342	99.96	0	98.8187	21	5789	aspA(2)	glnA(1)	gltA(5)	glyA(400)	pgm(11)	tkt(1)	uncA(5)
GCA_022133915.1_ASM2213391v1	SAMN18698603	PRJNA721074	2016	Peru	Human	55	1780547	30.27	190230	99.96	0.14	98.7559	21	5789	aspA(2)	glnA(1)	gltA(5)	glyA(400)	pgm(11)	tkt(1)	uncA(5)
GCA_022133945.1_ASM2213394v1	SAMN18698602	PRJNA721074	2013	Peru	Human	53	1761777	30.23	86762	99.96	0.1	98.7613	21	5789	aspA(2)	glnA(1)	gltA(5)	glyA(400)	pgm(11)	tkt(1)	uncA(5)
GCA_022133965.1_ASM2213396v1	SAMN18698601	PRJNA721074	2013	Peru	Human	39	1768845	30.23	155398	99.96	0.1	98.8289	21	5789	aspA(2)	glnA(1)	gltA(5)	glyA(400)	pgm(11)	tkt(1)	uncA(5)
GCA_022133985.1_ASM2213398v1	SAMN18698600	PRJNA721074	2011	Peru	Human	61	1810542	30.17	118813	99.96	0.1	98.8994	21	5789	aspA(2)	glnA(1)	gltA(5)	glyA(400)	pgm(11)	tkt(1)	uncA(5)
GCA_022133995.1_ASM2213399v1	SAMN18698599	PRJNA721074	2011	Peru	Human	58	1807109	30.17	91295	99.96	0.1	98.869	21	5789	aspA(2)	glnA(1)	gltA(5)	glyA(400)	pgm(11)	tkt(1)	uncA(5)
GCA_022134035.1_ASM2213403v1	SAMN18698598	PRJNA721074	2011	Peru	Human	69	1766208	30.25	72255	99.96	0.13	99.011	21	5789	aspA(2)	glnA(1)	gltA(5)	glyA(400)	pgm(11)	tkt(1)	uncA(5)
C010	SAMN38340642	PRJNA1043437	2017	Brazil	Chicken	29	1744787	30.2	150534	99.96	0	99.059	21	6175	aspA(2)	glnA(1)	gltA(5)	glyA(10)	pgm(608)	tkt(1)	uncA(5)
C113-1	SAMN38340707	PRJNA1043437	2018	Brazil	Chicken	23	1700910	30.24	189656	99.96	0	98.937	21	6175	aspA(2)	glnA(1)	gltA(5)	glyA(10)	pgm(608)	tkt(1)	uncA(5)
C134	SAMN38340719	PRJNA1043437	2018	Brazil	Chicken	47	1757221	30.22	142425	99.96	0	98.983	21	6175	aspA(2)	glnA(1)	gltA(5)	glyA(10)	pgm(608)	tkt(1)	uncA(5)
C144-1	SAMN38340724	PRJNA1043437	2018	Brazil	Chicken	25	1784418	30.16	121672	99.96	0	99.0411	21	6175	aspA(2)	glnA(1)	gltA(5)	glyA(10)	pgm(608)	tkt(1)	uncA(5)
C144-3	SAMN38340725	PRJNA1043437	2018	Brazil	Chicken	25	1784851	30.16	150081	99.96	0	99.0287	21	6175	aspA(2)	glnA(1)	gltA(5)	glyA(10)	pgm(608)	tkt(1)	uncA(5)
C144-4	SAMN38340726	PRJNA1043437	2018	Brazil	Chicken	24	1785326	30.16	150043	99.96	0	99.0414	21	6175	aspA(2)	glnA(1)	gltA(5)	glyA(10)	pgm(608)	tkt(1)	uncA(5)
GCA_022128765.1_ASM2212876v1	SAMN18698627	PRJNA721074	2011	Peru	Human	56	1798372	30.25	89316	99.96	0	98.7373	21	8310	aspA(2)	glnA(1)	gltA(5)	glyA(672)	pgm(11)	tkt(1)	uncA(5)
GCA_022128785.1_ASM2212878v1	SAMN18698628	PRJNA721074	2011	Peru	Human	65	1773034	30.26	117247	99.96	0.1	98.9343	21	8310	aspA(2)	glnA(1)	gltA(5)	glyA(672)	pgm(11)	tkt(1)	uncA(5)
GCA_022128805.1_ASM2212880v1	SAMN18698629	PRJNA721074	2010	Peru	Human	54	1803974	30.21	116853	99.96	0	98.9634	21	8310	aspA(2)	glnA(1)	gltA(5)	glyA(672)	pgm(11)	tkt(1)	uncA(5)
GCA_022128845.1_ASM2212884v1	SAMN18698625	PRJNA721074	2011	Peru	Human	92	1799568	30.26	51830	99.96	0	98.9182	21	8310	aspA(2)	glnA(1)	gltA(5)	glyA(672)	pgm(11)	tkt(1)	uncA(5)
GCA_022128885.1_ASM2212888v1	SAMN18698622	PRJNA721074	2011	Peru	Human	94	1762975	30.24	50543	99.96	0	98.9399	21	8310	aspA(2)	glnA(1)	gltA(5)	glyA(672)	pgm(11)	tkt(1)	uncA(5)
GCA_022128905.1_ASM2212890v1	SAMN18698623	PRJNA721074	2011	Peru	Human	99	1760904	30.25	44876	99.96	0.29	99.0075	21	8310	aspA(2)	glnA(1)	gltA(5)	glyA(672)	pgm(11)	tkt(1)	uncA(5)
GCA_022128915.1_ASM2212891v1	SAMN18698624	PRJNA721074	2015	Peru	Human	99	1760904	30.25	44876	99.96	0.29	99.0075	21	8310	aspA(2)	glnA(1)	gltA(5)	glyA(672)	pgm(11)	tkt(1)	uncA(5)
GCA_022128945.1_ASM2212894v1	SAMN18698620	PRJNA721074	2014	Peru	Human	71	1769371	30.21	61999	99.96	0.1	98.94	21	8310	aspA(2)	glnA(1)	gltA(5)	glyA(672)	pgm(11)	tkt(1)	uncA(5)
GCA_022128955.1_ASM2212895v1	SAMN18698619	PRJNA721074	2012	Peru	Human	35	1798428	30.21	192990	99.96	0	98.7908	21	8310	aspA(2)	glnA(1)	gltA(5)	glyA(672)	pgm(11)	tkt(1)	uncA(5)
GCA_022128985.1_ASM2212898v1	SAMN18698621	PRJNA721074	2015	Peru	Human	46	1811653	30.19	117188	99.96	0.38	98.8343	21	8310	aspA(2)	glnA(1)	gltA(5)	glyA(672)	pgm(11)	tkt(1)	uncA(5)
SRR10859596	SAMN13656898	PRJNA258022	2018	Chile	Human	37	1766977	30.24	121741	99.96	0	99.0204	21	8938	aspA(2)	glnA(1)	gltA(5)	glyA(10)	pgm(886)	tkt(1)	uncA(5)
SRR22426758	SAMN31838866	PRJNA258022	2021	Chile	Human	42	1764487	30.24	114896	99.96	0	99.0172	21	8938	aspA(2)	glnA(1)	gltA(5)	glyA(10)	pgm(886)	tkt(1)	uncA(5)
SRR6314877	SAMN08053349	PRJNA258022	2003	Brazil	Human	25	1739938	30.26	177786	99.96	0	99.0841	21	9081	aspA(2)	glnA(1)	gltA(52)	glyA(10)	pgm(11)	tkt(1)	uncA(5)
SRR17746962	SAMN25247702	PRJNA788759	Missing	Ecuador	Chicken	28	1729921	30.25	143993	99.96	0	99.0339	21	11580	aspA(2)	glnA(1)	gltA(5)	glyA(10)	pgm(2)	tkt(881)	uncA(5)
SRR17746976	SAMN25247697	PRJNA788759	Missing	Ecuador	Chicken	25	1769581	30.25	150284	99.96	0	99.0108	21	11580	aspA(2)	glnA(1)	gltA(5)	glyA(10)	pgm(2)	tkt(881)	uncA(5)
C124-2	SAMN38340709	PRJNA1043437	2018	Brazil	Chicken	19	1637721	30.43	154702	99.96	0.1	99.2702	21	13721	aspA(2)	glnA(1)	gltA(12)	glyA(3)	pgm(2)	tkt(1126)	uncA(5)
C124-7	SAMN38340631	PRJNA1043437	2018	Brazil	Chicken	19	1638324	30.43	154701	99.96	0.1	99.2688	21	13721	aspA(2)	glnA(1)	gltA(12)	glyA(3)	pgm(2)	tkt(1126)	uncA(5)
SRR6315286	SAMN08053901	PRJNA258022	2005	Brazil	Human	31	1686258	30.47	151315	99.96	0	98.0033	22	660	aspA(1)	glnA(3)	gltA(6)	glyA(4)	pgm(54)	tkt(91)	uncA(3)
SRR6315355	SAMN08054780	PRJNA258022	2011	Brazil	Human	29	1637320	30.53	151759	99.96	0	98.0256	22	660	aspA(1)	glnA(3)	gltA(6)	glyA(4)	pgm(54)	tkt(91)	uncA(3)
SRR6315357	SAMN08054782	PRJNA258022	2003	Brazil	Human	30	1687069	30.41	184467	99.96	0	97.9062	22	660	aspA(1)	glnA(3)	gltA(6)	glyA(4)	pgm(54)	tkt(91)	uncA(3)
SRR22426733	SAMN31838888	PRJNA258022	2020	Chile	Human	31	1606662	30.49	151308	99.96	0	98.0743	22	22	aspA(1)	glnA(3)	gltA(6)	glyA(4)	pgm(3)	tkt(3)	uncA(3)
SRR22426746	SAMN31838805	PRJNA258022	2020	Chile	Human	32	1709730	30.48	145925	99.96	0.13	98.0338	22	11633	aspA(1)	glnA(3)	gltA(309)	glyA(4)	pgm(3)	tkt(3)	uncA(3)
SRR22426773	SAMN31838852	PRJNA258022	2020	Chile	Human	24	1608009	30.49	151332	99.96	0	98.038	22	22	aspA(1)	glnA(3)	gltA(6)	glyA(4)	pgm(3)	tkt(3)	uncA(3)
SRR22426789	SAMN31838837	PRJNA258022	2021	Chile	Human	34	1709784	30.48	119818	99.96	0.13	98.0241	22	11633	aspA(1)	glnA(3)	gltA(309)	glyA(4)	pgm(3)	tkt(3)	uncA(3)
SRR22426793	SAMN31838834	PRJNA258022	2020	Chile	Human	24	1646679	30.42	184407	99.96	0	97.9702	22	22	aspA(1)	glnA(3)	gltA(6)	glyA(4)	pgm(3)	tkt(3)	uncA(3)
SRR22426827	SAMN31838915	PRJNA258022	2020	Chile	Human	34	1708884	30.47	127381	99.96	0.13	97.9625	22	11633	aspA(1)	glnA(3)	gltA(309)	glyA(4)	pgm(3)	tkt(3)	uncA(3)
SRR22426845	SAMN31838898	PRJNA258022	2020	Chile	Human	28	1647062	30.43	184958	99.96	0	98.0482	22	22	aspA(1)	glnA(3)	gltA(6)	glyA(4)	pgm(3)	tkt(3)	uncA(3)
SRR22426794	SAMN31838833	PRJNA258022	2021	Chile	Human	15	1690782	30.43	219209	99.96	0.29	97.9081	41	41	aspA(16)	glnA(2)	gltA(16)	glyA(62)	pgm(3)	tkt(9)	uncA(8)
GCA_020719145.1_ASM2071914v1	SAMN22668668	PRJNA776013	2001	Peru	Human	1	1667160	30.58	1667160	99.96	0.29	97.9487	41	41	aspA(16)	glnA(2)	gltA(16)	glyA(62)	pgm(3)	tkt(9)	uncA(8)
GCA_020719855.1_ASM2071985v1	SAMN22668667	PRJNA776013	2001	Peru	Human	1	1667545	30.59	1667545	99.96	0.29	97.9388	41	41	aspA(16)	glnA(2)	gltA(16)	glyA(62)	pgm(3)	tkt(9)	uncA(8)
SRR6315384	SAMN08054946	PRJNA258022	2007	Brazil	Human	17	1594232	30.53	211840	99.96	0	97.9096	42	469	aspA(1)	glnA(2)	gltA(3)	glyA(4)	pgm(5)	tkt(9)	uncA(6)
SRR6315391	SAMN08054954	PRJNA258022	2009	Brazil	Human	17	1597754	30.53	186855	99.96	0	98.0178	42	3997	aspA(1)	glnA(2)	gltA(3)	glyA(4)	pgm(457)	tkt(9)	uncA(3)
SRR10859579	SAMN13656977	PRJNA258022	2018	Chile	Human	21	1642207	30.48	151710	99.96	0	97.9315	42	3997	aspA(1)	glnA(2)	gltA(3)	glyA(4)	pgm(457)	tkt(9)	uncA(3)
SRR22426807	SAMN31838821	PRJNA258022	2021	Chile	Human	23	1628980	30.44	212465	99.96	0	97.9108	42	1370	aspA(1)	glnA(2)	gltA(42)	glyA(4)	pgm(235)	tkt(40)	uncA(3)
SRR22426825	SAMN31838809	PRJNA258022	2020	Chile	Human	15	1679618	30.45	219699	99.58	0	97.9568	42	469	aspA(1)	glnA(2)	gltA(3)	glyA(4)	pgm(5)	tkt(9)	uncA(6)
SRR22426844	SAMN31838899	PRJNA258022	2020	Chile	Human	25	1626553	30.44	144791	99.96	0	97.9656	42	1370	aspA(1)	glnA(2)	gltA(42)	glyA(4)	pgm(235)	tkt(40)	uncA(3)
C063-4	SAMN38340674	PRJNA1043437	2017	Brazil	Chicken	19	1596976	30.5	184752	99.96	0	97.602	45	538	aspA(4)	glnA(7)	gltA(10)	glyA(4)	pgm(42)	tkt(25)	uncA(1)
SRR6314869	SAMN08053343	PRJNA258022	1998	Brazil	Human	25	1614133	30.49	188412	99.96	0.19	97.7265	45	45	aspA(4)	glnA(7)	gltA(10)	glyA(4)	pgm(1)	tkt(7)	uncA(1)
SRR10859573	SAMN13656982	PRJNA258022	2018	Chile	Human	29	1607733	30.7	184078	99.96	0	97.5529	45	137	aspA(4)	glnA(7)	gltA(10)	glyA(4)	pgm(42)	tkt(7)	uncA(1)
SRR10859610	SAMN13656903	PRJNA258022	2019	Chile	Human	16	1636120	30.42	184146	99.96	0	97.6791	45	137	aspA(4)	glnA(7)	gltA(10)	glyA(4)	pgm(42)	tkt(7)	uncA(1)
SRR22426821	SAMN31838920	PRJNA258022	2020	Chile	Human	18	1595774	30.48	209107	99.96	0	97.6089	45	137	aspA(4)	glnA(7)	gltA(10)	glyA(4)	pgm(42)	tkt(7)	uncA(1)
SRR17752434	SAMN25248598	PRJNA788759	Missing	Ecuador	Chicken	19	1600059	30.51	184561	99.96	0	97.5226	45	137	aspA(4)	glnA(7)	gltA(10)	glyA(4)	pgm(42)	tkt(7)	uncA(1)
SRR17752451	SAMN25248601	PRJNA788759	Missing	Ecuador	Chicken	18	1600032	30.51	184561	99.96	0	97.6049	45	137	aspA(4)	glnA(7)	gltA(10)	glyA(4)	pgm(42)	tkt(7)	uncA(1)
SRR9301074	SAMN12056352	PRJNA293228	2018	Paraguay	Chicken	30	1659167	30.38	134807	99.96	0.19	97.5771	45	1326	aspA(104)	glnA(7)	gltA(10)	glyA(4)	pgm(1)	tkt(7)	uncA(1)
SRR9301090	SAMN12056365	PRJNA293228	2018	Paraguay	Chicken	26	1657778	30.38	158870	99.96	0.19	97.5834	45	1326	aspA(104)	glnA(7)	gltA(10)	glyA(4)	pgm(1)	tkt(7)	uncA(1)
SRR9301091	SAMN12056368	PRJNA293228	2018	Paraguay	Chicken	23	1656800	30.38	158870	99.96	0.19	97.6289	45	1326	aspA(104)	glnA(7)	gltA(10)	glyA(4)	pgm(1)	tkt(7)	uncA(1)
SRR9301095	SAMN12056372	PRJNA293228	2018	Paraguay	Chicken	28	1657254	30.38	158870	99.96	0.19	97.6434	45	1326	aspA(104)	glnA(7)	gltA(10)	glyA(4)	pgm(1)	tkt(7)	uncA(1)
SRR8797180	SAMN11269009	PRJNA514245	2013	Peru	Human	23	1622781	30.48	153740	99.96	0	97.6327	45	12690	aspA(4)	glnA(7)	gltA(10)	glyA(298)	pgm(10)	tkt(7)	uncA(1)
SRR8797181	SAMN11269010	PRJNA514245	2013	Peru	Human	15	1618864	30.46	214694	99.96	0	97.6081	45	12690	aspA(4)	glnA(7)	gltA(10)	glyA(298)	pgm(10)	tkt(7)	uncA(1)
SRR8797183	SAMN11269004	PRJNA514245	2013	Peru	Human	33	1624202	30.54	108145	99.96	0	97.5737	45	12690	aspA(4)	glnA(7)	gltA(10)	glyA(298)	pgm(10)	tkt(7)	uncA(1)
SRR8797188	SAMN11269008	PRJNA514245	2013	Peru	Human	29	1618601	30.47	152168	99.96	0	97.5735	45	12690	aspA(4)	glnA(7)	gltA(10)	glyA(298)	pgm(10)	tkt(7)	uncA(1)
C035-3	SAMN38340656	PRJNA1043437	2017	Brazil	Chicken	17	1639491	30.44	197850	100	0.11	98.9281	48	475	aspA(2)	glnA(4)	gltA(1)	glyA(4)	pgm(19)	tkt(62)	uncA(5)
C038-1	SAMN38340659	PRJNA1043437	2017	Brazil	Chicken	13	1639912	30.44	297301	100	0.04	98.8758	48	475	aspA(2)	glnA(4)	gltA(1)	glyA(4)	pgm(19)	tkt(62)	uncA(5)
C093-3	SAMN38340694	PRJNA1043437	2018	Brazil	Chicken	19	1645779	30.48	197825	100	0.11	98.9251	48	475	aspA(2)	glnA(4)	gltA(1)	glyA(4)	pgm(19)	tkt(62)	uncA(5)
C095-1	SAMN38340695	PRJNA1043437	2018	Brazil	Chicken	16	1641146	30.44	197825	100	0.04	98.9427	48	475	aspA(2)	glnA(4)	gltA(1)	glyA(4)	pgm(19)	tkt(62)	uncA(5)
C095-2	SAMN38340696	PRJNA1043437	2018	Brazil	Chicken	14	1640896	30.44	197826	100	0.04	98.9049	48	475	aspA(2)	glnA(4)	gltA(1)	glyA(4)	pgm(19)	tkt(62)	uncA(5)
SRR6314859	SAMN08053334	PRJNA258022	1997	Brazil	Human	24	1688455	30.39	197818	100	0.04	98.8646	48	475	aspA(2)	glnA(4)	gltA(1)	glyA(4)	pgm(19)	tkt(62)	uncA(5)
SRR6314868	SAMN08053345	PRJNA258022	2000	Brazil	Human	27	1687166	30.48	153936	100	0.04	98.9159	48	332	aspA(62)	glnA(4)	gltA(5)	glyA(2)	pgm(74)	tkt(1)	uncA(5)
SRR6314879	SAMN08053351	PRJNA258022	2014	Brazil	Human	21	1642970	30.44	132219	100	0.04	98.9502	48	475	aspA(2)	glnA(4)	gltA(1)	glyA(4)	pgm(19)	tkt(62)	uncA(5)
SRR6314884	SAMN08053499	PRJNA258022	2006	Brazil	Chicken	23	1723279	30.34	154561	99.96	0	98.9129	48	8744	aspA(2)	glnA(4)	gltA(5)	glyA(2)	pgm(882)	tkt(1)	uncA(5)
SRR6314885	SAMN08053500	PRJNA258022	2009	Brazil	Monkey	24	1687110	30.39	197745	100	0.04	98.8347	48	475	aspA(2)	glnA(4)	gltA(1)	glyA(4)	pgm(19)	tkt(62)	uncA(5)
SRR6315303	SAMN08054606	PRJNA258022	2012	Brazil	Human	20	1637741	30.44	197816	100	0.04	98.9561	48	475	aspA(2)	glnA(4)	gltA(1)	glyA(4)	pgm(19)	tkt(62)	uncA(5)
SRR6315307	SAMN08054651	PRJNA258022	2006	Brazil	Chicken	21	1723734	30.34	160523	99.96	0	98.8865	48	8744	aspA(2)	glnA(4)	gltA(5)	glyA(2)	pgm(882)	tkt(1)	uncA(5)
SRR6315343	SAMN08054687	PRJNA258022	2006	Brazil	Chicken	26	1724078	30.34	144349	99.96	0	98.8799	48	8744	aspA(2)	glnA(4)	gltA(5)	glyA(2)	pgm(882)	tkt(1)	uncA(5)
SRR6315349	SAMN08054776	PRJNA258022	2010	Brazil	Human	22	1637438	30.44	197808	100	0.04	98.9205	48	475	aspA(2)	glnA(4)	gltA(1)	glyA(4)	pgm(19)	tkt(62)	uncA(5)
SRR6315385	SAMN08054949	PRJNA258022	2007	Brazil	Human	22	1638419	30.44	161026	100	0.04	98.9703	48	475	aspA(2)	glnA(4)	gltA(1)	glyA(4)	pgm(19)	tkt(62)	uncA(5)
SRR6315386	SAMN08054950	PRJNA258022	2007	Brazil	Human	23	1637626	30.44	160990	100	0.04	98.9218	48	475	aspA(2)	glnA(4)	gltA(1)	glyA(4)	pgm(19)	tkt(62)	uncA(5)
GCF_007844165.1_ASM784416v1	SAMN11373616	PRJNA531695	2017	Chile	Human	27	1718760	30.36	116260	100	0.04	98.9214	48	475	aspA(2)	glnA(4)	gltA(1)	glyA(4)	pgm(19)	tkt(62)	uncA(5)
SRR10859484	SAMN13656973	PRJNA258022	2018	Chile	Human	27	1757314	31.05	197809	100	0.04	98.9405	48	475	aspA(2)	glnA(4)	gltA(1)	glyA(4)	pgm(19)	tkt(62)	uncA(5)
SRR10859571	SAMN13656902	PRJNA258022	2019	Chile	Human	23	1641886	30.43	132147	100	0.04	98.8731	48	475	aspA(2)	glnA(4)	gltA(1)	glyA(4)	pgm(19)	tkt(62)	uncA(5)
SRR10859577	SAMN13656896	PRJNA258022	2019	Chile	Human	28	1682617	30.35	153417	100	0.04	98.9137	48	475	aspA(2)	glnA(4)	gltA(1)	glyA(4)	pgm(19)	tkt(62)	uncA(5)
SRR10859600	SAMN13656874	PRJNA258022	2018	Chile	Human	32	1640757	30.44	104583	100	0.14	98.9582	48	475	aspA(2)	glnA(4)	gltA(1)	glyA(4)	pgm(19)	tkt(62)	uncA(5)
SRR10859604	SAMN13656944	PRJNA258022	2019	Chile	Human	17	1703497	30.44	230748	99.96	0	98.8811	48	38	aspA(2)	glnA(4)	gltA(2)	glyA(2)	pgm(6)	tkt(1)	uncA(5)
SRR22426731	SAMN31838890	PRJNA258022	2021	Chile	Human	31	1638627	30.43	160979	100	0.04	98.9023	48	475	aspA(2)	glnA(4)	gltA(1)	glyA(4)	pgm(19)	tkt(62)	uncA(5)
SRR22426757	SAMN31838804	PRJNA258022	2021	Chile	Human	21	1624822	30.46	176255	99.96	0	98.8054	48	429	aspA(7)	glnA(4)	gltA(5)	glyA(2)	pgm(11)	tkt(1)	uncA(5)
SRR22426766	SAMN31838858	PRJNA258022	2020	Chile	Human	14	1640393	30.45	176694	100	0.04	98.9745	48	475	aspA(2)	glnA(4)	gltA(1)	glyA(4)	pgm(19)	tkt(62)	uncA(5)
SRR22426785	SAMN31838841	PRJNA258022	2020	Chile	Human	16	1640073	30.44	176693	100	0.04	98.8989	48	475	aspA(2)	glnA(4)	gltA(1)	glyA(4)	pgm(19)	tkt(62)	uncA(5)
SRR22426786	SAMN31838840	PRJNA258022	2020	Chile	Human	20	1643213	30.43	116156	100	0.04	98.9234	48	475	aspA(2)	glnA(4)	gltA(1)	glyA(4)	pgm(19)	tkt(62)	uncA(5)
SRR22426802	SAMN31838826	PRJNA258022	2020	Chile	Human	23	1662496	30.38	161008	99.96	0	98.8026	48	429	aspA(7)	glnA(4)	gltA(5)	glyA(2)	pgm(11)	tkt(1)	uncA(5)
SRR22426806	SAMN31838822	PRJNA258022	2020	Chile	Human	17	1643699	30.43	161004	100	0.04	98.9441	48	475	aspA(2)	glnA(4)	gltA(1)	glyA(4)	pgm(19)	tkt(62)	uncA(5)
SRR22426809	SAMN31838819	PRJNA258022	2020	Chile	Human	16	1643648	30.43	161003	100	0.04	98.902	48	475	aspA(2)	glnA(4)	gltA(1)	glyA(4)	pgm(19)	tkt(62)	uncA(5)
SRR22426815	SAMN31838814	PRJNA258022	2021	Chile	Human	18	1640738	30.44	160061	100	0.04	98.9256	48	475	aspA(2)	glnA(4)	gltA(1)	glyA(4)	pgm(19)	tkt(62)	uncA(5)
SRR22426820	SAMN31838921	PRJNA258022	2021	Chile	Human	29	1641197	30.43	116180	100	0.04	98.9393	48	475	aspA(2)	glnA(4)	gltA(1)	glyA(4)	pgm(19)	tkt(62)	uncA(5)
SRR22426828	SAMN31838914	PRJNA258022	2020	Chile	Human	29	1639445	30.44	160069	100	0.04	98.9401	48	475	aspA(2)	glnA(4)	gltA(1)	glyA(4)	pgm(19)	tkt(62)	uncA(5)
SRR22426830	SAMN31838912	PRJNA258022	2020	Chile	Human	27	1729003	30.16	161028	100	0.04	98.8832	48	475	aspA(2)	glnA(4)	gltA(1)	glyA(4)	pgm(19)	tkt(62)	uncA(5)
SRR22426836	SAMN31838808	PRJNA258022	2021	Chile	Human	20	1642926	30.43	161003	100	0.04	98.9197	48	475	aspA(2)	glnA(4)	gltA(1)	glyA(4)	pgm(19)	tkt(62)	uncA(5)
SRR22426840	SAMN31838903	PRJNA258022	2020	Chile	Human	24	1641507	30.44	161027	100	0.04	98.9607	48	475	aspA(2)	glnA(4)	gltA(1)	glyA(4)	pgm(19)	tkt(62)	uncA(5)
GCA_022129085.1_ASM2212908v1	SAMN18698616	PRJNA721074	2010	Peru	Human	43	1638659	30.54	76216	99.96	0.13	98.8324	48	6247	aspA(7)	glnA(4)	gltA(5)	glyA(2)	pgm(637)	tkt(1)	uncA(5)
SRR6314321	SAMN08055004	PRJNA258022	1999	Brazil	Monkey	19	1612177	30.4	180162	99.96	0	98.4997	49	8749	aspA(3)	glnA(1)	gltA(5)	glyA(10)	pgm(11)	tkt(3)	uncA(6)
SRR10859598	SAMN13656978	PRJNA258022	2018	Chile	Human	24	1612798	30.57	179730	99.96	0	98.5247	49	3720	aspA(3)	glnA(1)	gltA(5)	glyA(10)	pgm(11)	tkt(11)	uncA(6)
SRR22426726	SAMN31838895	PRJNA258022	2021	Chile	Human	15	1641803	30.41	179626	99.96	0	98.5301	49	3720	aspA(3)	glnA(1)	gltA(5)	glyA(10)	pgm(11)	tkt(11)	uncA(6)
SRR22426838	SAMN31838905	PRJNA258022	2020	Chile	Human	17	1605389	30.4	179776	99.96	0	98.491	49	3720	aspA(3)	glnA(1)	gltA(5)	glyA(10)	pgm(11)	tkt(11)	uncA(6)
GCA_022134085.1_ASM2213408v1	SAMN18698595	PRJNA721074	2012	Peru	Human	25	1622237	30.42	283916	99.96	0	98.5383	49	3720	aspA(3)	glnA(1)	gltA(5)	glyA(10)	pgm(11)	tkt(11)	uncA(6)
SRR22757346	SAMN32252382	PRJNA514245	2022	Peru	Human	22	1613724	30.39	180254	99.96	0	98.5208	49	49	aspA(3)	glnA(1)	gltA(5)	glyA(17)	pgm(11)	tkt(11)	uncA(6)
SRR6314873	SAMN08053347	PRJNA258022	2009	Brazil	Monkey	26	1600728	30.49	149364	99.96	0	98.4051	52	52	aspA(9)	glnA(25)	gltA(2)	glyA(10)	pgm(22)	tkt(3)	uncA(6)
SRR6315299	SAMN08054605	PRJNA258022	2003	Brazil	Monkey	20	1604495	30.53	490308	99.96	0	98.4037	52	52	aspA(9)	glnA(25)	gltA(2)	glyA(10)	pgm(22)	tkt(3)	uncA(6)
SRR6315300	SAMN08054604	PRJNA258022	2003	Brazil	Monkey	21	1604126	30.53	358811	99.96	0	98.4627	52	52	aspA(9)	glnA(25)	gltA(2)	glyA(10)	pgm(22)	tkt(3)	uncA(6)
SRR6315301	SAMN08054603	PRJNA258022	2003	Brazil	Monkey	23	1636793	30.49	181431	99.96	0	98.4184	52	52	aspA(9)	glnA(25)	gltA(2)	glyA(10)	pgm(22)	tkt(3)	uncA(6)
SRR6315377	SAMN08054947	PRJNA258022	2008	Brazil	Human	18	1599852	30.49	200017	99.96	0	98.4394	52	52	aspA(9)	glnA(25)	gltA(2)	glyA(10)	pgm(22)	tkt(3)	uncA(6)
SRR6315382	SAMN08054948	PRJNA258022	2008	Brazil	Human	16	1600177	30.49	455589	99.96	0	98.3099	52	52	aspA(9)	glnA(25)	gltA(2)	glyA(10)	pgm(22)	tkt(3)	uncA(6)
SRR10859574	SAMN13656979	PRJNA258022	2019	Chile	Human	22	1641147	30.41	181397	99.96	0	98.3977	52	52	aspA(9)	glnA(25)	gltA(2)	glyA(10)	pgm(22)	tkt(3)	uncA(6)
SRR22426754	SAMN31838869	PRJNA258022	2021	Chile	Human	23	1600332	30.48	298128	99.96	0	98.4133	52	52	aspA(9)	glnA(25)	gltA(2)	glyA(10)	pgm(22)	tkt(3)	uncA(6)
SRR22426790	SAMN31838801	PRJNA258022	2020	Chile	Human	27	1638076	30.41	181396	99.96	0	98.4169	52	52	aspA(9)	glnA(25)	gltA(2)	glyA(10)	pgm(22)	tkt(3)	uncA(6)
SRR22426804	SAMN31838824	PRJNA258022	2020	Chile	Human	23	1726673	30.28	338119	99.96	0	98.4018	52	52	aspA(9)	glnA(25)	gltA(2)	glyA(10)	pgm(22)	tkt(3)	uncA(6)
SRR22426810	SAMN31838818	PRJNA258022	2021	Chile	Human	20	1600058	30.49	298159	99.96	0	98.4592	52	52	aspA(9)	glnA(25)	gltA(2)	glyA(10)	pgm(22)	tkt(3)	uncA(6)
SRR22426823	SAMN31838918	PRJNA258022	2021	Chile	Human	38	1764324	30.2	164573	99.96	0	98.3875	52	161	aspA(14)	glnA(21)	gltA(2)	glyA(10)	pgm(86)	tkt(3)	uncA(6)
GCA_022134465.1_ASM2213446v1	SAMN18698576	PRJNA721074	2012	Peru	Human	30	1648310	30.41	170410	99.96	0	98.4441	52	52	aspA(9)	glnA(25)	gltA(2)	glyA(10)	pgm(22)	tkt(3)	uncA(6)
GCA_022134495.1_ASM2213449v1	SAMN18698575	PRJNA721074	2010	Peru	Human	66	1647610	30.44	51956	99.96	0	98.469	52	52	aspA(9)	glnA(25)	gltA(2)	glyA(10)	pgm(22)	tkt(3)	uncA(6)
SRR8797201	SAMN11269007	PRJNA514245	2013	Peru	Human	53	1594248	30.52	56094	99.96	0	98.4086	52	52	aspA(9)	glnA(25)	gltA(2)	glyA(10)	pgm(22)	tkt(3)	uncA(6)
SRR22426736	SAMN31838886	PRJNA258022	2021	Chile	Human	39	1741313	30.15	163659	99.96	0	98.2556	61	61	aspA(1)	glnA(4)	gltA(2)	glyA(2)	pgm(6)	tkt(3)	uncA(17)
SRR22426745	SAMN31838877	PRJNA258022	2021	Chile	Human	18	1664595	30.36	188174	99.96	0	98.3505	61	61	aspA(1)	glnA(4)	gltA(2)	glyA(2)	pgm(6)	tkt(3)	uncA(17)
SRR10859603	SAMN13656959	PRJNA258022	2018	Chile	Human	17	1707323	30.36	175457	99.96	0	99.02	206	222	aspA(2)	glnA(21)	gltA(5)	glyA(2)	pgm(59)	tkt(1)	uncA(5)
GCA_022129005.1_ASM2212900v1	SAMN18698618	PRJNA721074	2011	Peru	Human	73	1786969	30.13	71026	99.96	0.1	98.987	206	8117	aspA(2)	glnA(17)	gltA(5)	glyA(672)	pgm(11)	tkt(1)	uncA(5)
GCA_022129025.1_ASM2212902v1	SAMN18698617	PRJNA721074	2011	Peru	Human	62	1789791	30.12	88995	99.96	0.1	98.8733	206	8117	aspA(2)	glnA(17)	gltA(5)	glyA(672)	pgm(11)	tkt(1)	uncA(5)
SRR22757335	SAMN32252378	PRJNA514245	2022	Peru	Human	40	1783475	30.26	142481	99.96	0	98.9515	206	11962	aspA(2)	glnA(25)	gltA(5)	glyA(10)	pgm(2)	tkt(881)	uncA(5)
SRR22757336	SAMN32252377	PRJNA514245	2022	Peru	Human	48	1782951	30.27	104612	99.96	0	98.9346	206	11962	aspA(2)	glnA(25)	gltA(5)	glyA(10)	pgm(2)	tkt(881)	uncA(5)
SRR10859482	SAMN13656900	PRJNA258022	2018	Chile	Human	18	1751790	30.09	178319	99.96	0	98.2278	257	257	aspA(9)	glnA(2)	gltA(4)	glyA(62)	pgm(4)	tkt(5)	uncA(6)
SRR22426846	SAMN31838897	PRJNA258022	2020	Chile	Human	16	1776068	30.24	253392	99.96	0	98.2437	257	257	aspA(9)	glnA(2)	gltA(4)	glyA(62)	pgm(4)	tkt(5)	uncA(6)
636	SAMN38340626	PRJNA1043437	2016	Brazil	Chicken	39	1750708	30.18	172983	99.96	0	98.574	353	353	aspA(7)	glnA(17)	gltA(5)	glyA(2)	pgm(10)	tkt(3)	uncA(6)
16485-2	SAMN38340628	PRJNA1043437	2018	Brazil	Chicken	31	1713682	30.23	182004	99.62	0	98.473	353	353	aspA(7)	glnA(17)	gltA(5)	glyA(2)	pgm(10)	tkt(3)	uncA(6)
164C	SAMN38340629	PRJNA1043437	2012	Brazil	Chicken	38	1750854	30.18	182018	99.96	0	98.4304	353	353	aspA(7)	glnA(17)	gltA(5)	glyA(2)	pgm(10)	tkt(3)	uncA(6)
16640-4	SAMN38340630	PRJNA1043437	2018	Brazil	Chicken	27	1745286	30.24	275878	99.96	0	98.4694	353	353	aspA(7)	glnA(17)	gltA(5)	glyA(2)	pgm(10)	tkt(3)	uncA(6)
42-3	SAMN38340633	PRJNA1043437	2017	Brazil	Chicken	30	1780826	30.21	188287	99.96	0	98.5274	353	353	aspA(7)	glnA(17)	gltA(5)	glyA(2)	pgm(10)	tkt(3)	uncA(6)
94C	SAMN38340636	PRJNA1043437	2011	Brazil	Chicken	62	1824043	30.07	188258	99.96	1.2	98.4131	353	353	aspA(7)	glnA(17)	gltA(5)	glyA(2)	pgm(10)	tkt(3)	uncA(6)
99C	SAMN38340637	PRJNA1043437	2011	Brazil	Chicken	38	1752836	30.18	182018	99.96	0	98.4257	353	353	aspA(7)	glnA(17)	gltA(5)	glyA(2)	pgm(10)	tkt(3)	uncA(6)
C009-3	SAMN38340641	PRJNA1043437	2017	Brazil	Chicken	27	1774061	30.22	168640	99.96	0	98.5245	353	353	aspA(7)	glnA(17)	gltA(5)	glyA(2)	pgm(10)	tkt(3)	uncA(6)
C013-10	SAMN38340644	PRJNA1043437	2017	Brazil	Chicken	30	1744364	30.24	287049	99.96	0	98.432	353	353	aspA(7)	glnA(17)	gltA(5)	glyA(2)	pgm(10)	tkt(3)	uncA(6)
C013-2	SAMN38340645	PRJNA1043437	2017	Brazil	Chicken	33	1748228	30.24	275877	99.96	0	98.5201	353	353	aspA(7)	glnA(17)	gltA(5)	glyA(2)	pgm(10)	tkt(3)	uncA(6)
C013-3	SAMN38340646	PRJNA1043437	2017	Brazil	Chicken	30	1744762	30.24	287047	99.96	0	98.3979	353	353	aspA(7)	glnA(17)	gltA(5)	glyA(2)	pgm(10)	tkt(3)	uncA(6)
C013-6	SAMN38340647	PRJNA1043437	2017	Brazil	Chicken	33	1744291	30.24	182003	99.96	0	98.4895	353	353	aspA(7)	glnA(17)	gltA(5)	glyA(2)	pgm(10)	tkt(3)	uncA(6)
C034-1	SAMN38340654	PRJNA1043437	2017	Brazil	Chicken	30	1743685	30.24	277508	99.96	0	98.3842	353	353	aspA(7)	glnA(17)	gltA(5)	glyA(2)	pgm(10)	tkt(3)	uncA(6)
C034-2	SAMN38340655	PRJNA1043437	2017	Brazil	Chicken	32	1743128	30.24	277508	99.96	0	98.3618	353	353	aspA(7)	glnA(17)	gltA(5)	glyA(2)	pgm(10)	tkt(3)	uncA(6)
C051-4	SAMN38340665	PRJNA1043437	2017	Brazil	Chicken	29	1779646	30.2	287016	99.96	0	98.5065	353	353	aspA(7)	glnA(17)	gltA(5)	glyA(2)	pgm(10)	tkt(3)	uncA(6)
C052-2	SAMN38340666	PRJNA1043437	2017	Brazil	Chicken	27	1744757	30.24	182276	99.96	0	98.408	353	353	aspA(7)	glnA(17)	gltA(5)	glyA(2)	pgm(10)	tkt(3)	uncA(6)
C053-3	SAMN38340667	PRJNA1043437	2017	Brazil	Chicken	31	1744577	30.24	287073	99.96	0	98.5593	353	353	aspA(7)	glnA(17)	gltA(5)	glyA(2)	pgm(10)	tkt(3)	uncA(6)
C061-7	SAMN38340672	PRJNA1043437	2017	Brazil	Chicken	30	1745128	30.24	277510	99.96	0	98.3898	353	353	aspA(7)	glnA(17)	gltA(5)	glyA(2)	pgm(10)	tkt(3)	uncA(6)
C070	SAMN38340678	PRJNA1043437	2017	Brazil	Chicken	33	1711809	30.23	195699	99.62	0	96.2949	353	353	aspA(7)	glnA(17)	gltA(5)	glyA(2)	pgm(10)	tkt(3)	uncA(6)
C085-2	SAMN38340683	PRJNA1043437	2018	Brazil	Chicken	39	1845325	30.21	176927	99.96	0	98.5138	353	353	aspA(7)	glnA(17)	gltA(5)	glyA(2)	pgm(10)	tkt(3)	uncA(6)
C106-3	SAMN38340703	PRJNA1043437	2018	Brazil	Chicken	35	1743615	30.24	182003	99.96	0	98.4249	353	353	aspA(7)	glnA(17)	gltA(5)	glyA(2)	pgm(10)	tkt(3)	uncA(6)
C125-1	SAMN38340712	PRJNA1043437	2018	Brazil	Chicken	29	1815442	30.21	176921	99.96	0	98.5431	353	353	aspA(7)	glnA(17)	gltA(5)	glyA(2)	pgm(10)	tkt(3)	uncA(6)
C133	SAMN38340718	PRJNA1043437	2018	Brazil	Chicken	25	1764785	30.22	254526	99.62	0	98.4117	353	353	aspA(7)	glnA(17)	gltA(5)	glyA(2)	pgm(10)	tkt(3)	uncA(6)
C135-1	SAMN38340720	PRJNA1043437	2018	Brazil	Chicken	27	1744826	30.24	287076	99.96	0	98.4478	353	353	aspA(7)	glnA(17)	gltA(5)	glyA(2)	pgm(10)	tkt(3)	uncA(6)
C143	SAMN38340723	PRJNA1043437	2018	Brazil	Chicken	28	1744664	30.24	287052	99.96	0	98.4409	353	353	aspA(7)	glnA(17)	gltA(5)	glyA(2)	pgm(10)	tkt(3)	uncA(6)
C150	SAMN38340729	PRJNA1043437	2018	Brazil	Chicken	37	1761690	30.23	149029	99.62	0	98.4568	353	353	aspA(7)	glnA(17)	gltA(5)	glyA(2)	pgm(10)	tkt(3)	uncA(6)
ERR3164067	SAMEA5359721	PRJEB31331	2015	Brazil	Human	42	1686345	30.27	189943	99.96	0.04	98.4733	353	353	aspA(7)	glnA(17)	gltA(5)	glyA(2)	pgm(10)	tkt(3)	uncA(6)
ERR4801356	SAMEA7534012	PRJEB41135	2015	Brazil	Human	43	1690413	30.26	189998	99.96	0	98.4383	353	353	aspA(7)	glnA(17)	gltA(5)	glyA(2)	pgm(10)	tkt(3)	uncA(6)
SRR6314017	SAMN08054980	PRJNA258022	1996	Brazil	Human	38	1685222	30.28	125567	99.96	0	98.4423	353	353	aspA(7)	glnA(17)	gltA(5)	glyA(2)	pgm(10)	tkt(3)	uncA(6)
SRR6314024	SAMN08054978	PRJNA258022	2006	Brazil	Human	27	1776809	30.24	167181	99.58	0	98.506	353	353	aspA(7)	glnA(17)	gltA(5)	glyA(2)	pgm(10)	tkt(3)	uncA(6)
SRR6314026	SAMN08054979	PRJNA258022	2004	Brazil	Chicken	25	1763219	30.27	288839	99.96	0	98.6071	353	353	aspA(7)	glnA(17)	gltA(5)	glyA(2)	pgm(10)	tkt(3)	uncA(6)
SRR6314325	SAMN08055006	PRJNA258022	2008	Brazil	Chicken	26	1734685	30.31	315906	99.96	0	98.5195	353	353	aspA(7)	glnA(17)	gltA(5)	glyA(2)	pgm(10)	tkt(3)	uncA(6)
SRR6314740	SAMN08053096	PRJNA258022	2004	Brazil	Chicken	24	1768668	30.31	188134	99.96	0	98.556	353	353	aspA(7)	glnA(17)	gltA(5)	glyA(2)	pgm(10)	tkt(3)	uncA(6)
SRR6314744	SAMN08053120	PRJNA258022	2009	Brazil	Chicken	40	1729395	30.26	117129	99.96	0	98.538	353	353	aspA(7)	glnA(17)	gltA(5)	glyA(2)	pgm(10)	tkt(3)	uncA(6)
SRR6314746	SAMN08053122	PRJNA258022	1999	Brazil	Human	22	1691419	30.27	183190	99.96	0	98.5237	353	353	aspA(7)	glnA(17)	gltA(5)	glyA(2)	pgm(10)	tkt(3)	uncA(6)
SRR6314858	SAMN08053335	PRJNA258022	2009	Brazil	Chicken	30	1730022	30.26	287069	99.96	0	98.4948	353	353	aspA(7)	glnA(17)	gltA(5)	glyA(2)	pgm(10)	tkt(3)	uncA(6)
SRR6314862	SAMN08053338	PRJNA258022	2003	Brazil	Human	33	1800556	30.3	208032	99.96	0	98.5028	353	353	aspA(7)	glnA(17)	gltA(5)	glyA(2)	pgm(10)	tkt(3)	uncA(6)
SRR6314872	SAMN08053346	PRJNA258022	2003	Brazil	Human	29	1802250	30.29	225660	99.96	0	98.4762	353	353	aspA(7)	glnA(17)	gltA(5)	glyA(2)	pgm(10)	tkt(3)	uncA(6)
SRR6314880	SAMN08053352	PRJNA258022	2015	Brazil	Chicken	29	1782868	30.21	178281	99.96	0	98.5284	353	353	aspA(7)	glnA(17)	gltA(5)	glyA(2)	pgm(10)	tkt(3)	uncA(6)
SRR6314883	SAMN08053355	PRJNA258022	2010	Brazil	Human	28	1689708	30.25	147856	99.96	0.19	98.42	353	353	aspA(7)	glnA(17)	gltA(5)	glyA(2)	pgm(10)	tkt(3)	uncA(6)
SRR6315298	SAMN08054502	PRJNA258022	2001	Brazil	Human	29	1741747	30.26	221075	99.96	0	98.4852	353	353	aspA(7)	glnA(17)	gltA(5)	glyA(2)	pgm(10)	tkt(3)	uncA(6)
SRR6315304	SAMN08054608	PRJNA258022	2004	Brazil	Human	29	1764091	30.26	188129	99.96	0	98.4838	353	353	aspA(7)	glnA(17)	gltA(5)	glyA(2)	pgm(10)	tkt(3)	uncA(6)
SRR6315305	SAMN08054647	PRJNA258022	2009	Brazil	Chicken	29	1729752	30.26	188153	99.96	0	98.4603	353	353	aspA(7)	glnA(17)	gltA(5)	glyA(2)	pgm(10)	tkt(3)	uncA(6)
SRR6315313	SAMN08054661	PRJNA258022	2009	Brazil	Chicken	31	1730287	30.26	287069	99.96	0	98.5432	353	353	aspA(7)	glnA(17)	gltA(5)	glyA(2)	pgm(10)	tkt(3)	uncA(6)
SRR6315332	SAMN08054668	PRJNA258022	2015	Brazil	Chicken	33	1784744	30.21	176659	99.96	0	98.5887	353	353	aspA(7)	glnA(17)	gltA(5)	glyA(2)	pgm(10)	tkt(3)	uncA(6)
SRR6315333	SAMN08054672	PRJNA258022	2015	Brazil	Chicken	38	1784319	30.21	155310	99.96	0	98.5295	353	353	aspA(7)	glnA(17)	gltA(5)	glyA(2)	pgm(10)	tkt(3)	uncA(6)
SRR6315344	SAMN08054686	PRJNA258022	2015	Brazil	Chicken	75	1791018	30.21	153667	99.96	1.43	98.4582	353	353	aspA(7)	glnA(17)	gltA(5)	glyA(2)	pgm(10)	tkt(3)	uncA(6)
SRR6315350	SAMN08054777	PRJNA258022	2009	Brazil	Chicken	30	1728142	30.26	265357	99.96	0	98.4373	353	353	aspA(7)	glnA(17)	gltA(5)	glyA(2)	pgm(10)	tkt(3)	uncA(6)
SRR6315358	SAMN08054784	PRJNA258022	2015	Brazil	Chicken	30	1750624	30.23	182029	99.96	0	98.4094	353	353	aspA(7)	glnA(17)	gltA(5)	glyA(2)	pgm(10)	tkt(3)	uncA(6)
SRR6315360	SAMN08054786	PRJNA258022	2009	Brazil	Chicken	36	1729037	30.26	174201	99.96	0	98.5431	353	353	aspA(7)	glnA(17)	gltA(5)	glyA(2)	pgm(10)	tkt(3)	uncA(6)
SRR6315441	SAMN08054968	PRJNA258022	2004	Brazil	Chicken	23	1763381	30.27	288815	99.96	0	98.6102	353	353	aspA(7)	glnA(17)	gltA(5)	glyA(2)	pgm(10)	tkt(3)	uncA(6)
GCF_007844175.1_ASM784417v1	SAMN11373615	PRJNA531695	2018	Chile	Human	37	1766311	30.27	153515	99.96	0	98.5012	353	353	aspA(7)	glnA(17)	gltA(5)	glyA(2)	pgm(10)	tkt(3)	uncA(6)
SRR22426742	SAMN31838880	PRJNA258022	2020	Chile	Human	25	1732348	30.24	287669	99.96	0	98.3562	353	353	aspA(7)	glnA(17)	gltA(5)	glyA(2)	pgm(10)	tkt(3)	uncA(6)
SRR22426768	SAMN31838803	PRJNA258022	2021	Chile	Human	26	1726026	30.22	287157	99.96	0	98.484	353	353	aspA(7)	glnA(17)	gltA(5)	glyA(2)	pgm(10)	tkt(3)	uncA(6)
SRR22426777	SAMN31838848	PRJNA258022	2020	Chile	Human	26	1732958	30.24	176252	99.96	0	98.3688	353	353	aspA(7)	glnA(17)	gltA(5)	glyA(2)	pgm(10)	tkt(3)	uncA(6)
SRR22426811	SAMN31838817	PRJNA258022	2021	Chile	Human	24	1722796	30.28	285822	99.96	0	98.4544	353	353	aspA(7)	glnA(17)	gltA(5)	glyA(2)	pgm(10)	tkt(3)	uncA(6)
SRR22426816	SAMN31838813	PRJNA258022	2021	Chile	Human	26	1716674	30.19	170288	99.96	0	98.4321	353	353	aspA(7)	glnA(17)	gltA(5)	glyA(2)	pgm(10)	tkt(3)	uncA(6)
SRR17746968	SAMN25247695	PRJNA788759	Missing	Ecuador	Chicken	38	1752945	30.26	140285	99.96	0	98.4844	353	353	aspA(7)	glnA(17)	gltA(5)	glyA(2)	pgm(10)	tkt(3)	uncA(6)
GCA_020719015.1_ASM2071901v1	SAMN22668675	PRJNA776013	2004	Peru	Human	1	1701560	30.34	1701560	99.96	0	98.4804	353	353	aspA(7)	glnA(17)	gltA(5)	glyA(2)	pgm(10)	tkt(3)	uncA(6)
SRR8797153	SAMN11269035	PRJNA514245	2013	Peru	Human	61	1678761	30.3	65551	99.96	0	98.5081	353	353	aspA(7)	glnA(17)	gltA(5)	glyA(2)	pgm(10)	tkt(3)	uncA(6)
SRR8797185	SAMN11269017	PRJNA514245	2013	Peru	Human	48	1680951	30.29	79064	99.96	0	98.56	353	353	aspA(7)	glnA(17)	gltA(5)	glyA(2)	pgm(10)	tkt(3)	uncA(6)
SRR8797187	SAMN11269032	PRJNA514245	2013	Peru	Human	70	1675148	30.32	44886	99.96	0	98.5372	353	353	aspA(7)	glnA(17)	gltA(5)	glyA(2)	pgm(10)	tkt(3)	uncA(6)
SRR8797189	SAMN11269033	PRJNA514245	2013	Peru	Human	44	1680686	30.3	96535	99.96	0	98.5011	353	353	aspA(7)	glnA(17)	gltA(5)	glyA(2)	pgm(10)	tkt(3)	uncA(6)
SRR8797192	SAMN11269039	PRJNA514245	2013	Peru	Human	47	1669888	30.33	78518	99.96	0	98.5274	353	353	aspA(7)	glnA(17)	gltA(5)	glyA(2)	pgm(10)	tkt(3)	uncA(6)
SRR17745967	SAMN25247690	PRJNA788759	Missing	Ecuador	Chicken	27	1719510	30.23	187321	100	0.04	98.7765	353	1036	aspA(7)	glnA(84)	gltA(5)	glyA(10)	pgm(11)	tkt(3)	uncA(6)
GCA_022134165.1_ASM2213416v1	SAMN18698590	PRJNA721074	2014	Peru	Human	37	1713194	30.24	156968	100	0.04	98.7189	353	1036	aspA(7)	glnA(84)	gltA(5)	glyA(10)	pgm(11)	tkt(3)	uncA(6)
GCA_022134185.1_ASM2213418v1	SAMN18698589	PRJNA721074	2018	Peru	Human	41	1720982	30.26	104029	100	0.04	98.6098	353	1036	aspA(7)	glnA(84)	gltA(5)	glyA(10)	pgm(11)	tkt(3)	uncA(6)
GCA_022134225.1_ASM2213422v1	SAMN18698588	PRJNA721074	2013	Peru	Human	47	1709552	30.28	118040	100	0.04	98.6699	353	1036	aspA(7)	glnA(84)	gltA(5)	glyA(10)	pgm(11)	tkt(3)	uncA(6)
SRR12488025	SAMN15860710	PRJNA514245	2019	Peru	Dog	24	1727044	30.25	188170	100	0	98.731	353	1036	aspA(7)	glnA(84)	gltA(5)	glyA(10)	pgm(11)	tkt(3)	uncA(6)
SRR12488030	SAMN15860709	PRJNA514245	2019	Peru	Dog	25	1728779	30.24	156472	100	0	98.711	353	1036	aspA(7)	glnA(84)	gltA(5)	glyA(10)	pgm(11)	tkt(3)	uncA(6)
SRR22757344	SAMN32252371	PRJNA514245	2021	Peru	Human	25	1725861	30.25	141869	100	0	98.6683	353	1036	aspA(7)	glnA(84)	gltA(5)	glyA(10)	pgm(11)	tkt(3)	uncA(6)
SRR23047178	SAMN32664117	PRJNA514245	2022	Peru	Human	26	1725686	30.27	156332	100	0	98.6219	353	1036	aspA(7)	glnA(84)	gltA(5)	glyA(10)	pgm(11)	tkt(3)	uncA(6)
C059-3	SAMN38340669	PRJNA1043437	2017	Brazil	Chicken	28	1724569	30.23	142336	100	0	98.4964	353	1232	aspA(7)	glnA(17)	gltA(5)	glyA(10)	pgm(11)	tkt(3)	uncA(6)
C093-1	SAMN38340693	PRJNA1043437	2018	Brazil	Chicken	23	1670388	30.27	117847	99.62	0	98.495	353	1232	aspA(7)	glnA(17)	gltA(5)	glyA(10)	pgm(11)	tkt(3)	uncA(6)
C095-3	SAMN38340697	PRJNA1043437	2018	Brazil	Chicken	26	1685226	30.27	142339	99.62	0	98.4176	353	1232	aspA(7)	glnA(17)	gltA(5)	glyA(10)	pgm(11)	tkt(3)	uncA(6)
GCA_022134135.1_ASM2213413v1	SAMN18698591	PRJNA721074	2015	Peru	Human	50	1729998	30.22	113278	99.96	0	98.4839	353	1233	aspA(7)	glnA(17)	gltA(5)	glyA(10)	pgm(10)	tkt(177)	uncA(6)
GCA_022134555.1_ASM2213455v1	SAMN18698574	PRJNA721074	2015	Peru	Human	59	1729809	30.23	95341	99.96	0	98.4431	353	1233	aspA(7)	glnA(17)	gltA(5)	glyA(10)	pgm(10)	tkt(177)	uncA(6)
SRR22757338	SAMN32252374	PRJNA514245	2021	Peru	Human	24	1683010	30.25	176535	99.96	0	98.4715	353	1233	aspA(7)	glnA(17)	gltA(5)	glyA(10)	pgm(10)	tkt(177)	uncA(6)
SRR6315311	SAMN08054658	PRJNA258022	2006	Brazil	Human	18	1706341	30.38	177081	99.96	0	98.6972	353	1522	aspA(7)	glnA(84)	gltA(5)	glyA(2)	pgm(11)	tkt(203)	uncA(6)
C044-2	SAMN38340661	PRJNA1043437	2017	Brazil	Chicken	32	1776471	30.3	186236	100	0	98.52	353	2036	aspA(7)	glnA(17)	gltA(52)	glyA(10)	pgm(11)	tkt(3)	uncA(6)
C069-1	SAMN38340677	PRJNA1043437	2017	Brazil	Chicken	29	1774628	30.3	186012	100	0	98.498	353	2036	aspA(7)	glnA(17)	gltA(52)	glyA(10)	pgm(11)	tkt(3)	uncA(6)
C082-6	SAMN38340681	PRJNA1043437	2018	Brazil	Chicken	20	1681209	30.28	154208	100	0	98.5318	353	2036	aspA(7)	glnA(17)	gltA(52)	glyA(10)	pgm(11)	tkt(3)	uncA(6)
C096-4	SAMN38340698	PRJNA1043437	2018	Brazil	Chicken	29	1694131	30.25	154209	100	0	98.4377	353	2036	aspA(7)	glnA(17)	gltA(52)	glyA(10)	pgm(11)	tkt(3)	uncA(6)
C096-5	SAMN38340699	PRJNA1043437	2018	Brazil	Chicken	28	1694527	30.25	154209	100	0	98.4474	353	2036	aspA(7)	glnA(17)	gltA(52)	glyA(10)	pgm(11)	tkt(3)	uncA(6)
C100-3	SAMN38340700	PRJNA1043437	2018	Brazil	Chicken	27	1733690	30.28	249473	100	0	98.5122	353	2036	aspA(7)	glnA(17)	gltA(52)	glyA(10)	pgm(11)	tkt(3)	uncA(6)
C124-5	SAMN38340710	PRJNA1043437	2018	Brazil	Chicken	30	1683192	30.28	141449	100	0	98.468	353	2036	aspA(7)	glnA(17)	gltA(52)	glyA(10)	pgm(11)	tkt(3)	uncA(6)
C127-2	SAMN38340715	PRJNA1043437	2018	Brazil	Chicken	26	1686340	30.28	155711	100	0	98.5862	353	2036	aspA(7)	glnA(17)	gltA(52)	glyA(10)	pgm(11)	tkt(3)	uncA(6)
SRR22426792	SAMN31838835	PRJNA258022	2021	Chile	Human	31	1735052	30.24	141233	99.96	0	98.5816	353	2395	aspA(7)	glnA(4)	gltA(5)	glyA(2)	pgm(11)	tkt(3)	uncA(6)
SRR22426753	SAMN31838870	PRJNA258022	2021	Chile	Human	32	1709553	30.25	117764	99.96	0	98.589	353	2517	aspA(7)	glnA(2)	gltA(5)	glyA(2)	pgm(11)	tkt(3)	uncA(6)
SRR22426797	SAMN31838830	PRJNA258022	2020	Chile	Human	30	1775081	30.14	155660	99.96	0	98.6018	353	2517	aspA(7)	glnA(2)	gltA(5)	glyA(2)	pgm(11)	tkt(3)	uncA(6)
SRR17746989	SAMN25247713	PRJNA788759	Missing	Ecuador	Chicken	29	1700879	30.31	114140	99.96	0	98.3638	353	3515	aspA(7)	glnA(17)	gltA(2)	glyA(2)	pgm(10)	tkt(3)	uncA(6)
SRR17752454	SAMN25248609	PRJNA788759	Missing	Ecuador	Chicken	29	1700418	30.31	118290	99.96	0	98.3429	353	3515	aspA(7)	glnA(17)	gltA(2)	glyA(2)	pgm(10)	tkt(3)	uncA(6)
SRR17915332	SAMN25705791	PRJNA788759	2018	Ecuador	Chicken	30	1697449	30.33	108330	99.9	0	98.3588	353	3515	aspA(7)	glnA(17)	gltA(2)	glyA(2)	pgm(10)	tkt(3)	uncA(6)
GCA_022134105.1_ASM2213410v1	SAMN18698593	PRJNA721074	2017	Peru	Human	48	1712936	30.29	111637	99.96	0.04	98.4175	353	3515	aspA(7)	glnA(17)	gltA(2)	glyA(2)	pgm(10)	tkt(3)	uncA(6)
SRR10859481	SAMN13656899	PRJNA258022	2018	Chile	Human	27	1758389	30.51	128839	99.96	0	98.6924	353	4053	aspA(7)	glnA(4)	gltA(5)	glyA(68)	pgm(11)	tkt(3)	uncA(6)
SRR10859601	SAMN13656894	PRJNA258022	2019	Chile	Human	19	1705787	30.32	150032	99.96	0	98.7133	353	4053	aspA(7)	glnA(4)	gltA(5)	glyA(68)	pgm(11)	tkt(3)	uncA(6)
SRR22426744	SAMN31838878	PRJNA258022	2020	Chile	Human	20	1706889	30.32	158408	99.96	0	98.7926	353	4053	aspA(7)	glnA(4)	gltA(5)	glyA(68)	pgm(11)	tkt(3)	uncA(6)
SRR22426843	SAMN31838900	PRJNA258022	2020	Chile	Human	23	1706415	30.32	158396	99.96	0	98.7479	353	4053	aspA(7)	glnA(4)	gltA(5)	glyA(68)	pgm(11)	tkt(3)	uncA(6)
GCA_022134025.1_ASM2213402v1	SAMN18698597	PRJNA721074	2011	Peru	Human	21	1709260	30.38	120908	100	0.04	98.7273	353	5758	aspA(7)	glnA(422)	gltA(5)	glyA(10)	pgm(11)	tkt(3)	uncA(6)
GCA_022129035.1_ASM2212903v1	SAMN18698614	PRJNA721074	2011	Peru	Human	143	1847453	30.32	87271	99.96	1.72	98.3201	353	6177	aspA(7)	glnA(17)	gltA(5)	glyA(10)	pgm(10)	tkt(412)	uncA(6)
C009-1	SAMN38340640	PRJNA1043437	2017	Brazil	Chicken	32	1715083	30.34	184912	99.96	0	98.3811	353	6663	aspA(8)	glnA(17)	gltA(5)	glyA(2)	pgm(11)	tkt(11)	uncA(6)
C024-4	SAMN38340652	PRJNA1043437	2017	Brazil	Chicken	33	1715795	30.34	184906	99.96	0	98.4527	353	6663	aspA(8)	glnA(17)	gltA(5)	glyA(2)	pgm(11)	tkt(11)	uncA(6)
C084-8	SAMN38340682	PRJNA1043437	2018	Brazil	Chicken	29	1716443	30.34	184910	99.96	0	98.4486	353	6663	aspA(8)	glnA(17)	gltA(5)	glyA(2)	pgm(11)	tkt(11)	uncA(6)
C101-10	SAMN38340701	PRJNA1043437	2018	Brazil	Chicken	29	1715464	30.34	249931	99.96	0	98.429	353	6663	aspA(8)	glnA(17)	gltA(5)	glyA(2)	pgm(11)	tkt(11)	uncA(6)
C011-1	SAMN38340643	PRJNA1043437	2017	Brazil	Chicken	26	1664686	30.45	111268	100	0	98.461	353	8741	aspA(2)	glnA(17)	gltA(5)	glyA(10)	pgm(11)	tkt(3)	uncA(6)
C064-5	SAMN38340675	PRJNA1043437	2017	Brazil	Chicken	25	1665050	30.46	120110	100	0	98.4909	353	8741	aspA(2)	glnA(17)	gltA(5)	glyA(10)	pgm(11)	tkt(3)	uncA(6)
C108-1	SAMN38340705	PRJNA1043437	2018	Brazil	Chicken	27	1616552	30.47	154254	100	0	98.4988	353	8741	aspA(2)	glnA(17)	gltA(5)	glyA(10)	pgm(11)	tkt(3)	uncA(6)
SRR6314021	SAMN08054981	PRJNA258022	2007	Brazil	Human	25	1663361	30.42	116238	99.96	0	98.4724	353	8741	aspA(2)	glnA(17)	gltA(5)	glyA(10)	pgm(11)	tkt(3)	uncA(6)
SRR6314324	SAMN08055005	PRJNA258022	2008	Brazil	Chicken	39	1671752	30.48	116002	100	0	98.4767	353	8741	aspA(2)	glnA(17)	gltA(5)	glyA(10)	pgm(11)	tkt(3)	uncA(6)
SRR6314863	SAMN08053340	PRJNA258022	2009	Brazil	Chicken	42	1671708	30.48	116094	100	0.06	98.4759	353	8741	aspA(2)	glnA(17)	gltA(5)	glyA(10)	pgm(11)	tkt(3)	uncA(6)
SRR6315310	SAMN08054654	PRJNA258022	2008	Brazil	Chicken	30	1610908	30.48	103159	100	0	98.5024	353	8741	aspA(2)	glnA(17)	gltA(5)	glyA(10)	pgm(11)	tkt(3)	uncA(6)
SRR6315346	SAMN08054772	PRJNA258022	2009	Brazil	Chicken	44	1673008	30.47	106629	100	0	98.5245	353	8741	aspA(2)	glnA(17)	gltA(5)	glyA(10)	pgm(11)	tkt(3)	uncA(6)
SRR6315347	SAMN08054774	PRJNA258022	2009	Brazil	Chicken	42	1669528	30.48	106605	100	0	98.5003	353	8741	aspA(2)	glnA(17)	gltA(5)	glyA(10)	pgm(11)	tkt(3)	uncA(6)
SRR6315348	SAMN08054775	PRJNA258022	2009	Brazil	Chicken	37	1671091	30.48	106497	100	0	98.4981	353	8741	aspA(2)	glnA(17)	gltA(5)	glyA(10)	pgm(11)	tkt(3)	uncA(6)
SRR6315375	SAMN08054942	PRJNA258022	2008	Brazil	Chicken	26	1610703	30.48	154215	100	0	98.5275	353	8741	aspA(2)	glnA(17)	gltA(5)	glyA(10)	pgm(11)	tkt(3)	uncA(6)
SRR6315381	SAMN08054944	PRJNA258022	2008	Brazil	Chicken	56	1652243	30.53	116059	100	0	98.4928	353	8741	aspA(2)	glnA(17)	gltA(5)	glyA(10)	pgm(11)	tkt(3)	uncA(6)
SRR6315388	SAMN08054951	PRJNA258022	2008	Brazil	Chicken	29	1611005	30.48	116059	100	0	98.5192	353	8741	aspA(2)	glnA(17)	gltA(5)	glyA(10)	pgm(11)	tkt(3)	uncA(6)
SRR6315445	SAMN08054971	PRJNA258022	2008	Brazil	Chicken	30	1613876	30.47	106630	100	0	98.5152	353	8741	aspA(2)	glnA(17)	gltA(5)	glyA(10)	pgm(11)	tkt(3)	uncA(6)
SRR6315446	SAMN08054973	PRJNA258022	2008	Brazil	Chicken	35	1612218	30.47	111848	100	0.06	98.4237	353	8741	aspA(2)	glnA(17)	gltA(5)	glyA(10)	pgm(11)	tkt(3)	uncA(6)
SRR12487701	SAMN15860725	PRJNA514245	2019	Peru	Chicken	24	1614685	30.47	127741	100	0.1	98.4594	353	8741	aspA(2)	glnA(17)	gltA(5)	glyA(10)	pgm(11)	tkt(3)	uncA(6)
SRR12487753	SAMN15860726	PRJNA514245	2019	Peru	Chicken	33	1614476	30.47	91712	100	0.1	98.4989	353	8741	aspA(2)	glnA(17)	gltA(5)	glyA(10)	pgm(11)	tkt(3)	uncA(6)
SRR12487759	SAMN15860714	PRJNA514245	2019	Peru	Chicken	27	1615295	30.47	115657	100	0.16	98.4621	353	8741	aspA(2)	glnA(17)	gltA(5)	glyA(10)	pgm(11)	tkt(3)	uncA(6)
C029-7	SAMN38340653	PRJNA1043437	2017	Brazil	Chicken	19	1693085	30.31	335404	99.96	0	98.4127	353	8917	aspA(7)	glnA(17)	gltA(5)	glyA(2)	pgm(10)	tkt(3)	uncA(569)
C073-1	SAMN38340679	PRJNA1043437	2017	Brazil	Chicken	19	1688315	30.27	287044	99.96	0	98.4322	353	8917	aspA(7)	glnA(17)	gltA(5)	glyA(2)	pgm(10)	tkt(3)	uncA(569)
SRR6315312	SAMN08054660	PRJNA258022	2005	Brazil	Human	56	1801478	30.1	248042	99.96	0	98.4668	353	9083	aspA(7)	glnA(17)	gltA(571)	glyA(2)	pgm(89)	tkt(710)	uncA(6)
SRR6314743	SAMN08053121	PRJNA258022	2009	Brazil	Chicken	41	1672093	30.48	116327	100	0	98.517	353	9084	aspA(2)	glnA(17)	gltA(5)	glyA(10)	pgm(482)	tkt(3)	uncA(6)
SRR17746988	SAMN25247699	PRJNA788759	Missing	Ecuador	Chicken	24	1738549	30.28	186048	100	0	98.492	353	9336	aspA(7)	glnA(17)	gltA(52)	glyA(10)	pgm(10)	tkt(3)	uncA(378)
SRR17752437	SAMN25248587	PRJNA788759	Missing	Ecuador	Chicken	25	1736804	30.28	156038	100	0.1	98.528	353	9336	aspA(7)	glnA(17)	gltA(52)	glyA(10)	pgm(10)	tkt(3)	uncA(378)
SRR17752456	SAMN25248606	PRJNA788759	Missing	Ecuador	Chicken	28	1731385	30.29	176049	100	0	98.4325	353	9336	aspA(7)	glnA(17)	gltA(52)	glyA(10)	pgm(10)	tkt(3)	uncA(378)
SRR22757345	SAMN32252383	PRJNA514245	2022	Peru	Human	16	1635429	30.47	184821	99.96	0	98.7468	353	10315	aspA(7)	glnA(84)	gltA(5)	glyA(2)	pgm(11)	tkt(3)	uncA(6)
SRR23047192	SAMN32664104	PRJNA514245	2022	Peru	Human	13	1631859	30.45	175800	99.96	0	98.6719	353	10315	aspA(7)	glnA(84)	gltA(5)	glyA(2)	pgm(11)	tkt(3)	uncA(6)
GCA_022128685.1_ASM2212868v1	SAMN18698635	PRJNA721074	2011	Peru	Human	77	1741936	30.3	50667	99.96	0	98.4544	353	10717	aspA(7)	glnA(17)	gltA(5)	glyA(10)	pgm(90)	tkt(177)	uncA(6)
SRR22757350	SAMN32252370	PRJNA514245	2021	Peru	Human	25	1710951	30.28	165581	100	0.1	98.5002	353	11958	aspA(7)	glnA(17)	gltA(5)	glyA(10)	pgm(640)	tkt(177)	uncA(6)
SRR22426727	SAMN31838894	PRJNA258022	2021	Chile	Human	25	1731449	30.21	230111	99.96	0	98.4671	353	12276	aspA(7)	glnA(347)	gltA(5)	glyA(2)	pgm(10)	tkt(3)	uncA(6)
168C	SAMN38340671	PRJNA1043437	2012	Brazil	Chicken	28	1770038	30.27	140224	100	0	98.4026	353	13683	aspA(7)	glnA(17)	gltA(52)	glyA(10)	pgm(2)	tkt(3)	uncA(6)
SRR23587241	SAMN33415827	PRJNA258022	2018	Brazil	Chicken	37	1724344	30.16	175966	99.96	0	98.3362	354	3852	aspA(8)	glnA(2)	gltA(2)	glyA(2)	pgm(11)	tkt(345)	uncA(6)
SRR24434786	SAMN33415827	PRJNA258022	2018	Brazil	Chicken	36	1724951	30.16	175966	99.96	0	98.4008	354	3852	aspA(8)	glnA(2)	gltA(2)	glyA(2)	pgm(11)	tkt(345)	uncA(6)
SRR6314028	SAMN08054989	PRJNA258022	1996	Brazil	Human	46	1688508	30.22	169199	99.96	0	98.4464	354	3852	aspA(8)	glnA(2)	gltA(2)	glyA(2)	pgm(11)	tkt(345)	uncA(6)
SRR6314054	SAMN08055000	PRJNA258022	1997	Brazil	Monkey	34	1678252	30.29	179494	99.96	0	98.428	354	8747	aspA(8)	glnA(17)	gltA(5)	glyA(2)	pgm(11)	tkt(12)	uncA(6)
SRR6314742	SAMN08053098	PRJNA258022	2002	Brazil	Human	21	1684733	30.22	182413	99.96	0	98.431	354	6257	aspA(7)	glnA(2)	gltA(2)	glyA(2)	pgm(11)	tkt(5)	uncA(6)
SRR6314747	SAMN08053124	PRJNA258022	2009	Brazil	Monkey	27	1729214	30.25	179520	99.96	0	98.3487	354	354	aspA(8)	glnA(10)	gltA(2)	glyA(2)	pgm(11)	tkt(12)	uncA(6)
SRR6315371	SAMN08054819	PRJNA258022	2009	Brazil	Human	31	1732135	30.33	201016	99.96	0	98.3172	354	354	aspA(8)	glnA(10)	gltA(2)	glyA(2)	pgm(11)	tkt(12)	uncA(6)
SRR22426799	SAMN31838828	PRJNA258022	2021	Chile	Human	19	1687078	30.36	255348	99.96	0	98.419	354	12275	aspA(8)	glnA(17)	gltA(95)	glyA(2)	pgm(11)	tkt(12)	uncA(6)
SRR17696360	SAMN25161121	PRJNA788759	Missing	Ecuador	Chicken	43	1708546	30.22	185434	99.96	0	98.3513	354	7669	aspA(8)	glnA(10)	gltA(95)	glyA(2)	pgm(11)	tkt(12)	uncA(6)
SRR17746966	SAMN25247701	PRJNA788759	Missing	Ecuador	Chicken	41	1707701	30.22	185434	99.96	0	98.2911	354	7669	aspA(8)	glnA(10)	gltA(95)	glyA(2)	pgm(11)	tkt(12)	uncA(6)
SRR17746971	SAMN25247705	PRJNA788759	Missing	Ecuador	Chicken	39	1745057	30.22	185434	99.96	0	98.2936	354	7669	aspA(8)	glnA(10)	gltA(95)	glyA(2)	pgm(11)	tkt(12)	uncA(6)
SRR17746973	SAMN25247696	PRJNA788759	Missing	Ecuador	Chicken	51	1783800	30.16	241881	99.96	0	98.3566	354	7669	aspA(8)	glnA(10)	gltA(95)	glyA(2)	pgm(11)	tkt(12)	uncA(6)
SRR17746990	SAMN25247706	PRJNA788759	Missing	Ecuador	Chicken	44	1707896	30.23	176779	99.96	0	98.2833	354	7669	aspA(8)	glnA(10)	gltA(95)	glyA(2)	pgm(11)	tkt(12)	uncA(6)
SRR17752430	SAMN25248594	PRJNA788759	Missing	Ecuador	Chicken	43	1708279	30.23	241780	99.96	0	98.2982	354	7669	aspA(8)	glnA(10)	gltA(95)	glyA(2)	pgm(11)	tkt(12)	uncA(6)
SRR17752433	SAMN25248590	PRJNA788759	Missing	Ecuador	Chicken	15	1718230	30.27	179551	99.96	0	98.3326	354	10237	aspA(8)	glnA(17)	gltA(2)	glyA(2)	pgm(11)	tkt(3)	uncA(6)
SRR17752450	SAMN25248603	PRJNA788759	Missing	Ecuador	Chicken	17	1664507	30.38	177103	99.96	0	98.3443	354	1038	aspA(8)	glnA(10)	gltA(5)	glyA(2)	pgm(11)	tkt(12)	uncA(6)
SRR17752452	SAMN25248604	PRJNA788759	Missing	Ecuador	Chicken	49	1746582	30.22	185467	99.96	0	98.3243	354	7669	aspA(8)	glnA(10)	gltA(95)	glyA(2)	pgm(11)	tkt(12)	uncA(6)
SRR22757341	SAMN32252372	PRJNA514245	2021	Peru	Human	15	1679518	30.35	176082	99.96	0	98.3323	354	10237	aspA(8)	glnA(17)	gltA(2)	glyA(2)	pgm(11)	tkt(3)	uncA(6)
SRR22757347	SAMN32252380	PRJNA514245	2022	Peru	Human	42	1733759	30.21	176015	99.96	0	98.3741	354	11964	aspA(8)	glnA(821)	gltA(2)	glyA(2)	pgm(11)	tkt(345)	uncA(6)
SRR22757349	SAMN32252381	PRJNA514245	2022	Peru	Human	46	1733587	30.21	179950	99.96	0	98.4507	354	11964	aspA(8)	glnA(821)	gltA(2)	glyA(2)	pgm(11)	tkt(345)	uncA(6)
SRR23047191	SAMN32664127	PRJNA912682	2022	Peru	Human	73	1678554	30.43	77184	99.88	1.39	98.4071	354	3874	aspA(8)	glnA(10)	gltA(2)	glyA(2)	pgm(23)	tkt(3)	uncA(12)
SRR8797205	SAMN11269028	PRJNA514245	2013	Peru	Human	75	1741695	30.27	45423	99.58	0	98.3226	354	1723	aspA(8)	glnA(17)	gltA(2)	glyA(2)	pgm(11)	tkt(12)	uncA(6)
SRR22426755	SAMN31838868	PRJNA258022	2021	Chile	Human	12	1726222	30.39	220995	100	0.19	97.7749	362	2993	aspA(1)	glnA(2)	gltA(42)	glyA(4)	pgm(11)	tkt(9)	uncA(8)
GCA_016807145.1_ASM1680714v1	SAMN16122225	PRJNA663183	2019	Peru	Chicken	28	1655359	30.43	124587	100	0.19	97.8383	362	2993	aspA(1)	glnA(2)	gltA(42)	glyA(4)	pgm(11)	tkt(9)	uncA(8)
GCA_016807155.1_ASM1680715v1	SAMN16122226	PRJNA663183	2019	Peru	Chicken	18	1658200	30.41	220635	100	0.19	97.782	362	2993	aspA(1)	glnA(2)	gltA(42)	glyA(4)	pgm(11)	tkt(9)	uncA(8)
GCA_016807195.1_ASM1680719v1	SAMN16122227	PRJNA663183	2019	Peru	Chicken	20	1655090	30.4	206118	100	0.19	97.8938	362	2993	aspA(1)	glnA(2)	gltA(42)	glyA(4)	pgm(11)	tkt(9)	uncA(8)
GCA_016807245.1_ASM1680724v1	SAMN16122224	PRJNA663183	2019	Peru	Chicken	16	1655490	30.4	182194	100	0.19	97.7422	362	2993	aspA(1)	glnA(2)	gltA(42)	glyA(4)	pgm(11)	tkt(9)	uncA(8)
GCA_016807265.1_ASM1680726v1	SAMN16122223	PRJNA663183	2019	Peru	Human	27	1620923	30.57	159790	100	0.19	97.8074	362	2993	aspA(1)	glnA(2)	gltA(42)	glyA(4)	pgm(11)	tkt(9)	uncA(8)
GCA_016807285.1_ASM1680728v1	SAMN16122221	PRJNA663183	2019	Peru	Human	14	1656297	30.4	282608	100	0.19	97.8778	362	2993	aspA(1)	glnA(2)	gltA(42)	glyA(4)	pgm(11)	tkt(9)	uncA(8)
GCA_016807305.1_ASM1680730v1	SAMN16122220	PRJNA663183	2019	Peru	Human	9	1654451	30.4	288663	100	0.19	97.7972	362	2993	aspA(1)	glnA(2)	gltA(42)	glyA(4)	pgm(11)	tkt(9)	uncA(8)
GCA_016807315.1_ASM1680731v1	SAMN16122222	PRJNA663183	2019	Peru	Human	11	1655909	30.4	282610	100	0.19	97.796	362	2993	aspA(1)	glnA(2)	gltA(42)	glyA(4)	pgm(11)	tkt(9)	uncA(8)
GCA_016807345.1_ASM1680734v1	SAMN16122218	PRJNA663183	2019	Peru	Human	28	1623435	30.6	151710	100	0.22	97.8149	362	2993	aspA(1)	glnA(2)	gltA(42)	glyA(4)	pgm(11)	tkt(9)	uncA(8)
GCA_016807355.1_ASM1680735v1	SAMN16122219	PRJNA663183	2019	Peru	Human	16	1617235	30.51	220732	100	0.19	97.7487	362	2993	aspA(1)	glnA(2)	gltA(42)	glyA(4)	pgm(11)	tkt(9)	uncA(8)
GCA_016807385.1_ASM1680738v1	SAMN16122216	PRJNA663183	2019	Peru	Human	18	1617190	30.52	206004	100	0.19	97.8263	362	2993	aspA(1)	glnA(2)	gltA(42)	glyA(4)	pgm(11)	tkt(9)	uncA(8)
GCA_016807405.1_ASM1680740v1	SAMN16122217	PRJNA663183	2019	Peru	Human	24	1624336	30.61	242818	100	0.32	97.7799	362	2993	aspA(1)	glnA(2)	gltA(42)	glyA(4)	pgm(11)	tkt(9)	uncA(8)
GCA_016807425.1_ASM1680742v1	SAMN16122215	PRJNA663183	2019	Peru	Human	11	1617386	30.53	282608	100	0.19	97.7951	362	2993	aspA(1)	glnA(2)	gltA(42)	glyA(4)	pgm(11)	tkt(9)	uncA(8)
GCA_016807445.1_ASM1680744v1	SAMN16122214	PRJNA663183	2019	Peru	Human	14	1617486	30.51	274432	100	0.19	97.7321	362	2993	aspA(1)	glnA(2)	gltA(42)	glyA(4)	pgm(11)	tkt(9)	uncA(8)
GCA_016807465.1_ASM1680746v1	SAMN16122213	PRJNA663183	2019	Peru	Human	12	1616584	30.51	274524	100	0.19	97.7883	362	2993	aspA(1)	glnA(2)	gltA(42)	glyA(4)	pgm(11)	tkt(9)	uncA(8)
GCA_016807475.1_ASM1680747v1	SAMN16122212	PRJNA663183	2019	Peru	Human	15	1617108	30.51	274420	100	0.19	97.7243	362	2993	aspA(1)	glnA(2)	gltA(42)	glyA(4)	pgm(11)	tkt(9)	uncA(8)
GCA_020718705.1_ASM2071870v1	SAMN22668676	PRJNA776013	2004	Peru	Human	1	1666509	30.53	1666509	100	0.19	97.7917	362	2993	aspA(1)	glnA(2)	gltA(42)	glyA(4)	pgm(11)	tkt(9)	uncA(8)
GCA_020718885.1_ASM2071888v1	SAMN22668674	PRJNA776013	2004	Peru	Human	1	1666109	30.53	1666109	100	0.19	97.7775	362	2993	aspA(1)	glnA(2)	gltA(42)	glyA(4)	pgm(11)	tkt(9)	uncA(8)
GCA_020719285.1_ASM2071928v1	SAMN22668669	PRJNA776013	2019	Peru	Human	1	1627623	30.6	1627623	100	0.19	97.7853	362	2993	aspA(1)	glnA(2)	gltA(42)	glyA(4)	pgm(11)	tkt(9)	uncA(8)
GCA_020719435.1_ASM2071943v1	SAMN22668672	PRJNA776013	2019	Peru	Human	1	1627618	30.6	1627618	100	0.19	97.8076	362	2993	aspA(1)	glnA(2)	gltA(42)	glyA(4)	pgm(11)	tkt(9)	uncA(8)
GCA_020719565.1_ASM2071956v1	SAMN22668673	PRJNA776013	2003	Peru	Human	1	1666121	30.53	1666121	100	0.19	97.7301	362	2993	aspA(1)	glnA(2)	gltA(42)	glyA(4)	pgm(11)	tkt(9)	uncA(8)
GCA_020719705.1_ASM2071970v1	SAMN22668671	PRJNA776013	2019	Peru	Human	1	1632055	30.59	1632055	100	0.19	97.7744	362	2993	aspA(1)	glnA(2)	gltA(42)	glyA(4)	pgm(11)	tkt(9)	uncA(8)
GCA_020720025.1_ASM2072002v1	SAMN22668670	PRJNA776013	2019	Peru	Human	1	1627622	30.6	1627622	100	0.19	97.7854	362	2993	aspA(1)	glnA(2)	gltA(42)	glyA(4)	pgm(11)	tkt(9)	uncA(8)
GCA_020720145.1_ASM2072014v1	SAMN22668666	PRJNA776013	2019	Peru	Human	1	1625720	30.6	1625720	100	0.19	97.7986	362	2993	aspA(1)	glnA(2)	gltA(42)	glyA(4)	pgm(11)	tkt(9)	uncA(8)
GCA_020720295.1_ASM2072029v1	SAMN22668664	PRJNA776013	2019	Peru	Human	1	1627620	30.6	1627620	100	0.19	97.8056	362	2993	aspA(1)	glnA(2)	gltA(42)	glyA(4)	pgm(11)	tkt(9)	uncA(8)
GCA_020720445.1_ASM2072044v1	SAMN22668665	PRJNA776013	2019	Peru	Human	1	1627619	30.6	1627619	100	0.19	97.7862	362	2993	aspA(1)	glnA(2)	gltA(42)	glyA(4)	pgm(11)	tkt(9)	uncA(8)
GCA_020720575.1_ASM2072057v1	SAMN22668663	PRJNA776013	2019	Peru	Human	1	1621554	30.56	1621554	100	0.19	97.812	362	2993	aspA(1)	glnA(2)	gltA(42)	glyA(4)	pgm(11)	tkt(9)	uncA(8)
GCA_021889875.1_ASM2188987v1	SAMN18607040	PRJNA719404	2019	Peru	Chicken	82	1649975	30.43	46579	100	0.19	97.8393	362	2993	aspA(1)	glnA(2)	gltA(42)	glyA(4)	pgm(11)	tkt(9)	uncA(8)
GCA_021889935.1_ASM2188993v1	SAMN18607037	PRJNA719404	2020	Peru	Human	19	1654707	30.4	173574	100	0.19	97.809	362	2993	aspA(1)	glnA(2)	gltA(42)	glyA(4)	pgm(11)	tkt(9)	uncA(8)
GCA_021889955.1_ASM2188995v1	SAMN18607035	PRJNA719404	2020	Peru	Human	17	1655572	30.4	282509	100	0.19	97.8661	362	2993	aspA(1)	glnA(2)	gltA(42)	glyA(4)	pgm(11)	tkt(9)	uncA(8)
GCA_021889975.1_ASM2188997v1	SAMN18607036	PRJNA719404	2020	Peru	Human	28	1654107	30.41	130197	100	0.19	97.8416	362	2993	aspA(1)	glnA(2)	gltA(42)	glyA(4)	pgm(11)	tkt(9)	uncA(8)
GCA_021889995.1_ASM2188999v1	SAMN18607034	PRJNA719404	2019	Peru	Human	26	1620409	30.56	159790	100	0.19	97.8074	362	2993	aspA(1)	glnA(2)	gltA(42)	glyA(4)	pgm(11)	tkt(9)	uncA(8)
GCA_021890015.1_ASM2189001v1	SAMN18607033	PRJNA719404	2019	Peru	Human	24	1614346	30.52	134449	100	0.19	97.9208	362	2993	aspA(1)	glnA(2)	gltA(42)	glyA(4)	pgm(11)	tkt(9)	uncA(8)
GCA_021890055.1_ASM2189005v1	SAMN18607031	PRJNA719404	2019	Peru	Human	11	1655909	30.4	282610	100	0.19	97.796	362	2993	aspA(1)	glnA(2)	gltA(42)	glyA(4)	pgm(11)	tkt(9)	uncA(8)
GCA_021890075.1_ASM2189007v1	SAMN18607030	PRJNA719404	2019	Peru	Human	14	1656297	30.4	282608	100	0.19	97.8778	362	2993	aspA(1)	glnA(2)	gltA(42)	glyA(4)	pgm(11)	tkt(9)	uncA(8)
GCA_021890095.1_ASM2189009v1	SAMN18607029	PRJNA719404	2019	Peru	Human	9	1654451	30.4	288663	100	0.19	97.7972	362	2993	aspA(1)	glnA(2)	gltA(42)	glyA(4)	pgm(11)	tkt(9)	uncA(8)
GCA_021890115.1_ASM2189011v1	SAMN18607028	PRJNA719404	2019	Peru	Human	44	1638347	30.8	282610	100	0.62	97.8492	362	2993	aspA(1)	glnA(2)	gltA(42)	glyA(4)	pgm(11)	tkt(9)	uncA(8)
GCA_021890135.1_ASM2189013v1	SAMN18607027	PRJNA719404	2019	Peru	Human	16	1617235	30.51	220732	100	0.19	97.7487	362	2993	aspA(1)	glnA(2)	gltA(42)	glyA(4)	pgm(11)	tkt(9)	uncA(8)
GCA_021890155.1_ASM2189015v1	SAMN18607026	PRJNA719404	2019	Peru	Human	28	1623435	30.6	151710	100	0.22	97.8149	362	2993	aspA(1)	glnA(2)	gltA(42)	glyA(4)	pgm(11)	tkt(9)	uncA(8)
GCA_021890165.1_ASM2189016v1	SAMN18607025	PRJNA719404	2019	Peru	Human	24	1624336	30.61	242818	100	0.32	97.7799	362	2993	aspA(1)	glnA(2)	gltA(42)	glyA(4)	pgm(11)	tkt(9)	uncA(8)
GCA_021890175.1_ASM2189017v1	SAMN18607024	PRJNA719404	2019	Peru	Human	18	1617190	30.52	206004	100	0.19	97.8263	362	2993	aspA(1)	glnA(2)	gltA(42)	glyA(4)	pgm(11)	tkt(9)	uncA(8)
GCA_021890215.1_ASM2189021v1	SAMN18607023	PRJNA719404	2019	Peru	Human	11	1617386	30.53	282608	100	0.19	97.7951	362	2993	aspA(1)	glnA(2)	gltA(42)	glyA(4)	pgm(11)	tkt(9)	uncA(8)
GCA_021890235.1_ASM2189023v1	SAMN18607022	PRJNA719404	2019	Peru	Human	14	1617486	30.51	274432	100	0.19	97.7321	362	2993	aspA(1)	glnA(2)	gltA(42)	glyA(4)	pgm(11)	tkt(9)	uncA(8)
GCA_021890255.1_ASM2189025v1	SAMN18607021	PRJNA719404	2019	Peru	Human	12	1616584	30.51	274524	100	0.19	97.7883	362	2993	aspA(1)	glnA(2)	gltA(42)	glyA(4)	pgm(11)	tkt(9)	uncA(8)
GCA_021890275.1_ASM2189027v1	SAMN18607020	PRJNA719404	2019	Peru	Human	15	1617108	30.51	274420	100	0.19	97.7243	362	2993	aspA(1)	glnA(2)	gltA(42)	glyA(4)	pgm(11)	tkt(9)	uncA(8)
SRR12165707	SAMN15508151	PRJNA643291	2019	Peru	Human	13	1613940	30.51	261867	100	0.19	97.7572	362	2993	aspA(1)	glnA(2)	gltA(42)	glyA(4)	pgm(11)	tkt(9)	uncA(8)
SRR12165708	SAMN15508152	PRJNA643291	2019	Peru	Human	11	1613879	30.51	221068	100	0.19	97.7787	362	2993	aspA(1)	glnA(2)	gltA(42)	glyA(4)	pgm(11)	tkt(9)	uncA(8)
SRR12165709	SAMN15508153	PRJNA643291	2019	Peru	Human	15	1614507	30.51	153701	100	0.19	97.7932	362	2993	aspA(1)	glnA(2)	gltA(42)	glyA(4)	pgm(11)	tkt(9)	uncA(8)
SRR12165710	SAMN15508154	PRJNA643291	2019	Peru	Human	12	1613907	30.51	220389	100	0.19	97.7784	362	2993	aspA(1)	glnA(2)	gltA(42)	glyA(4)	pgm(11)	tkt(9)	uncA(8)
SRR20336827	SAMN29855680	PRJNA514245	2019	Peru	Human	17	1652612	30.4	182031	100	0.19	97.834	362	2993	aspA(1)	glnA(2)	gltA(42)	glyA(4)	pgm(11)	tkt(9)	uncA(8)
SRR20336828	SAMN29855679	PRJNA514245	2019	Peru	Human	19	1612242	30.52	211327	100	0.19	97.7459	362	2993	aspA(1)	glnA(2)	gltA(42)	glyA(4)	pgm(11)	tkt(9)	uncA(8)
SRR20336829	SAMN29855678	PRJNA514245	2019	Peru	Human	22	1614236	30.51	182936	100	0.19	97.7483	362	2993	aspA(1)	glnA(2)	gltA(42)	glyA(4)	pgm(11)	tkt(9)	uncA(8)
SRR20336830	SAMN29855677	PRJNA514245	2019	Peru	Human	19	1614507	30.51	133705	100	0.19	97.84	362	2993	aspA(1)	glnA(2)	gltA(42)	glyA(4)	pgm(11)	tkt(9)	uncA(8)
SRR20336831	SAMN29855676	PRJNA514245	2019	Peru	Human	51	1611569	30.54	68317	100	0.19	97.7647	362	2993	aspA(1)	glnA(2)	gltA(42)	glyA(4)	pgm(11)	tkt(9)	uncA(8)
SRR20336832	SAMN29855675	PRJNA514245	2019	Peru	Human	9	1614002	30.51	372669	100	0.19	97.8201	362	2993	aspA(1)	glnA(2)	gltA(42)	glyA(4)	pgm(11)	tkt(9)	uncA(8)
SRR20336833	SAMN29855674	PRJNA514245	2019	Peru	Human	15	1614173	30.51	167934	100	0.19	97.7835	362	2993	aspA(1)	glnA(2)	gltA(42)	glyA(4)	pgm(11)	tkt(9)	uncA(8)
SRR20336834	SAMN29855691	PRJNA514245	2019	Peru	Chicken	16	1652394	30.4	189575	100	0.19	97.7311	362	2993	aspA(1)	glnA(2)	gltA(42)	glyA(4)	pgm(11)	tkt(9)	uncA(8)
SRR20336835	SAMN29855673	PRJNA514245	2019	Peru	Human	17	1614269	30.51	220187	100	0.19	97.7752	362	2993	aspA(1)	glnA(2)	gltA(42)	glyA(4)	pgm(11)	tkt(9)	uncA(8)
SRR20336836	SAMN29855690	PRJNA514245	2019	Peru	Chicken	16	1652703	30.4	189575	100	0.19	97.7548	362	2993	aspA(1)	glnA(2)	gltA(42)	glyA(4)	pgm(11)	tkt(9)	uncA(8)
SRR20336837	SAMN29855689	PRJNA514245	2019	Peru	Chicken	16	1652323	30.4	221071	100	0.19	97.7866	362	2993	aspA(1)	glnA(2)	gltA(42)	glyA(4)	pgm(11)	tkt(9)	uncA(8)
SRR20336838	SAMN29855688	PRJNA514245	2019	Peru	Chicken	19	1653431	30.4	153684	100	0.19	97.8384	362	2993	aspA(1)	glnA(2)	gltA(42)	glyA(4)	pgm(11)	tkt(9)	uncA(8)
SRR20336839	SAMN29855687	PRJNA514245	2019	Peru	Human	25	1651409	30.41	116968	100	0.19	97.8021	362	2993	aspA(1)	glnA(2)	gltA(42)	glyA(4)	pgm(11)	tkt(9)	uncA(8)
SRR20336840	SAMN29855686	PRJNA514245	2019	Peru	Human	20	1650659	30.41	182022	100	0.19	97.6757	362	2993	aspA(1)	glnA(2)	gltA(42)	glyA(4)	pgm(11)	tkt(9)	uncA(8)
SRR20336841	SAMN29855685	PRJNA514245	2019	Peru	Human	51	1650127	30.42	53594	100	0.19	97.8784	362	2993	aspA(1)	glnA(2)	gltA(42)	glyA(4)	pgm(11)	tkt(9)	uncA(8)
SRR20336842	SAMN29855684	PRJNA514245	2019	Peru	Human	19	1614070	30.51	189189	100	0.19	97.8221	362	2993	aspA(1)	glnA(2)	gltA(42)	glyA(4)	pgm(11)	tkt(9)	uncA(8)
SRR20336843	SAMN29855683	PRJNA514245	2019	Peru	Human	20	1613102	30.53	182032	100	0.19	97.7915	362	2993	aspA(1)	glnA(2)	gltA(42)	glyA(4)	pgm(11)	tkt(9)	uncA(8)
SRR20336844	SAMN29855682	PRJNA514245	2019	Peru	Human	23	1650801	30.41	182031	100	0.19	97.7144	362	2993	aspA(1)	glnA(2)	gltA(42)	glyA(4)	pgm(11)	tkt(9)	uncA(8)
SRR20336845	SAMN29855681	PRJNA514245	2019	Peru	Human	21	1651636	30.4	182088	100	0.19	97.7619	362	2993	aspA(1)	glnA(2)	gltA(42)	glyA(4)	pgm(11)	tkt(9)	uncA(8)
SRR20336846	SAMN29855672	PRJNA514245	2019	Peru	Human	19	1614498	30.51	182915	100	0.19	97.7721	362	2993	aspA(1)	glnA(2)	gltA(42)	glyA(4)	pgm(11)	tkt(9)	uncA(8)
SRR20336847	SAMN29855671	PRJNA514245	2019	Peru	Human	24	1613882	30.52	141967	100	0.19	97.8182	362	2993	aspA(1)	glnA(2)	gltA(42)	glyA(4)	pgm(11)	tkt(9)	uncA(8)
SRR8797157	SAMN11268994	PRJNA514245	2013	Peru	Human	52	1649596	30.47	67397	100	0.19	97.7557	362	2993	aspA(1)	glnA(2)	gltA(42)	glyA(4)	pgm(11)	tkt(9)	uncA(8)
175	SAMN38340625	PRJNA1043437	2015	Brazil	Chicken	26	1728373	30.2	160764	99.96	0	97.6041	403	403	aspA(10)	glnA(27)	gltA(16)	glyA(19)	pgm(10)	tkt(5)	uncA(7)
75C	SAMN38340634	PRJNA1043437	2011	Brazil	Chicken	35	1724664	30.2	136444	99.96	0	97.5282	403	403	aspA(10)	glnA(27)	gltA(16)	glyA(19)	pgm(10)	tkt(5)	uncA(7)
SRR6314231	SAMN08055002	PRJNA258022	1998	Brazil	Monkey	46	1721858	30.2	128871	99.96	0	97.6698	403	1775	aspA(10)	glnA(27)	gltA(59)	glyA(19)	pgm(10)	tkt(5)	uncA(7)
SRR6314738	SAMN08053097	PRJNA258022	1996	Brazil	Monkey	29	1775697	30.12	175267	99.96	0	97.5932	403	403	aspA(10)	glnA(27)	gltA(16)	glyA(19)	pgm(10)	tkt(5)	uncA(7)
SRR6314741	SAMN08053099	PRJNA258022	1997	Brazil	Monkey	44	1856688	30.1	175772	99.96	0	97.5679	403	403	aspA(10)	glnA(27)	gltA(16)	glyA(19)	pgm(10)	tkt(5)	uncA(7)
SRR6314831	SAMN08053149	PRJNA258022	1997	Brazil	Monkey	34	1720656	30.21	160923	99.96	0	97.6814	403	1775	aspA(10)	glnA(27)	gltA(59)	glyA(19)	pgm(10)	tkt(5)	uncA(7)
SRR6314854	SAMN08053150	PRJNA258022	2002	Brazil	Human	37	1717469	30.2	160803	99.96	0	97.6921	403	1775	aspA(10)	glnA(27)	gltA(59)	glyA(19)	pgm(10)	tkt(5)	uncA(7)
SRR6314855	SAMN08053151	PRJNA258022	2004	Brazil	Human	30	1774057	30.2	188269	99.96	0	97.554	403	403	aspA(10)	glnA(27)	gltA(16)	glyA(19)	pgm(10)	tkt(5)	uncA(7)
SRR6314856	SAMN08053152	PRJNA258022	1998	Brazil	Human	43	1715555	30.22	160791	99.96	0	97.7142	403	1775	aspA(10)	glnA(27)	gltA(59)	glyA(19)	pgm(10)	tkt(5)	uncA(7)
SRR6315302	SAMN08054607	PRJNA258022	2003	Brazil	Monkey	35	1814551	30.13	160852	99.96	0	97.6448	403	403	aspA(10)	glnA(27)	gltA(16)	glyA(19)	pgm(10)	tkt(5)	uncA(7)
SRR6315308	SAMN08054655	PRJNA258022	1996	Brazil	Monkey	31	1775735	30.12	175417	99.96	0	97.5522	403	403	aspA(10)	glnA(27)	gltA(16)	glyA(19)	pgm(10)	tkt(5)	uncA(7)
SRR6315309	SAMN08054653	PRJNA258022	2006	Brazil	Human	31	1771999	30.2	188274	99.96	0	97.5813	403	403	aspA(10)	glnA(27)	gltA(16)	glyA(19)	pgm(10)	tkt(5)	uncA(7)
SRR8797151	SAMN11269047	PRJNA514245	2013	Peru	Human	64	1766521	30.19	53739	99.96	0	97.6275	403	1775	aspA(10)	glnA(27)	gltA(59)	glyA(19)	pgm(10)	tkt(5)	uncA(7)
SRR8797154	SAMN11269046	PRJNA514245	2013	Peru	Human	44	1780596	30.13	115805	99.96	0	97.5876	403	403	aspA(10)	glnA(27)	gltA(16)	glyA(19)	pgm(10)	tkt(5)	uncA(7)
C090-1	SAMN38340685	PRJNA1043437	2018	Brazil	Chicken	14	1713759	30.4	1039954	99.96	0	98.5205	443	443	aspA(24)	glnA(17)	gltA(2)	glyA(15)	pgm(23)	tkt(3)	uncA(12)
C090-2	SAMN38340686	PRJNA1043437	2018	Brazil	Chicken	18	1705914	30.35	222204	99.96	0	98.4383	443	443	aspA(24)	glnA(17)	gltA(2)	glyA(15)	pgm(23)	tkt(3)	uncA(12)
C090-3	SAMN38340687	PRJNA1043437	2018	Brazil	Chicken	21	1708567	30.35	190161	99.96	0	98.4416	443	443	aspA(24)	glnA(17)	gltA(2)	glyA(15)	pgm(23)	tkt(3)	uncA(12)
C092-1	SAMN38340688	PRJNA1043437	2018	Brazil	Chicken	13	1628989	30.41	221913	99.96	0	98.4541	443	443	aspA(24)	glnA(17)	gltA(2)	glyA(15)	pgm(23)	tkt(3)	uncA(12)
C092-2	SAMN38340689	PRJNA1043437	2018	Brazil	Chicken	11	1627500	30.41	231211	99.96	0	98.4717	443	443	aspA(24)	glnA(17)	gltA(2)	glyA(15)	pgm(23)	tkt(3)	uncA(12)
C092-5	SAMN38340691	PRJNA1043437	2018	Brazil	Chicken	14	1622769	30.36	222226	99.96	0	98.4679	443	443	aspA(24)	glnA(17)	gltA(2)	glyA(15)	pgm(23)	tkt(3)	uncA(12)
C092-6	SAMN38340692	PRJNA1043437	2018	Brazil	Chicken	37	1660723	30.3	191906	99.96	0	98.453	443	443	aspA(24)	glnA(17)	gltA(2)	glyA(15)	pgm(23)	tkt(3)	uncA(12)
SRR6314035	SAMN08054996	PRJNA258022	2004	Brazil	Chicken	16	1705051	30.32	524270	99.96	0	98.49	443	51	aspA(7)	glnA(17)	gltA(2)	glyA(15)	pgm(23)	tkt(3)	uncA(12)
SRR6314042	SAMN08054994	PRJNA258022	2004	Brazil	Chicken	17	1709179	30.36	369881	99.96	0	98.5142	443	51	aspA(7)	glnA(17)	gltA(2)	glyA(15)	pgm(23)	tkt(3)	uncA(12)
SRR6314048	SAMN08054995	PRJNA258022	2004	Brazil	Chicken	19	1702780	30.32	186970	99.96	0	98.5187	443	51	aspA(7)	glnA(17)	gltA(2)	glyA(15)	pgm(23)	tkt(3)	uncA(12)
SRR6314881	SAMN08053353	PRJNA258022	2011	Brazil	Human	23	1710150	30.31	190181	99.96	0	98.4872	443	463	aspA(24)	glnA(17)	gltA(2)	glyA(15)	pgm(23)	tkt(12)	uncA(12)
SRR6315359	SAMN08054785	PRJNA258022	2008	Brazil	Chicken	21	1707120	30.29	190108	99.96	0	98.5121	443	463	aspA(24)	glnA(17)	gltA(2)	glyA(15)	pgm(23)	tkt(12)	uncA(12)
SRR6315379	SAMN08054943	PRJNA258022	2008	Brazil	Chicken	21	1707674	30.29	223352	99.96	0	98.5182	443	463	aspA(24)	glnA(17)	gltA(2)	glyA(15)	pgm(23)	tkt(12)	uncA(12)
SRR6315442	SAMN08054967	PRJNA258022	2008	Brazil	Chicken	21	1707256	30.29	223649	99.96	0	98.5326	443	463	aspA(24)	glnA(17)	gltA(2)	glyA(15)	pgm(23)	tkt(12)	uncA(12)
SRR6315443	SAMN08054969	PRJNA258022	2008	Brazil	Chicken	27	1708649	30.29	148538	99.96	0	98.4957	443	463	aspA(24)	glnA(17)	gltA(2)	glyA(15)	pgm(23)	tkt(12)	uncA(12)
SRR6315444	SAMN08054970	PRJNA258022	2008	Brazil	Chicken	18	1713689	30.33	1036701	99.96	0	98.4936	443	463	aspA(24)	glnA(17)	gltA(2)	glyA(15)	pgm(23)	tkt(12)	uncA(12)
SRR22426756	SAMN31838867	PRJNA258022	2021	Chile	Human	19	1619755	30.37	221832	99.96	0	98.4759	443	443	aspA(24)	glnA(17)	gltA(2)	glyA(15)	pgm(23)	tkt(3)	uncA(12)
SRR22426762	SAMN31838862	PRJNA258022	2020	Chile	Human	24	1619954	30.37	165761	99.96	0	98.4925	443	443	aspA(24)	glnA(17)	gltA(2)	glyA(15)	pgm(23)	tkt(3)	uncA(12)
SRR22426817	SAMN31838812	PRJNA258022	2021	Chile	Human	19	1620806	30.36	293505	99.96	0	98.4862	443	443	aspA(24)	glnA(17)	gltA(2)	glyA(15)	pgm(23)	tkt(3)	uncA(12)
SRR17746970	SAMN25247710	PRJNA788759	Missing	Ecuador	Chicken	22	1635182	30.36	190209	99.96	0	98.4208	443	51	aspA(7)	glnA(17)	gltA(2)	glyA(15)	pgm(23)	tkt(3)	uncA(12)
SRR17747872	SAMN25247709	PRJNA788759	Missing	Ecuador	Chicken	22	1636143	30.36	190207	99.96	0	98.4605	443	51	aspA(7)	glnA(17)	gltA(2)	glyA(15)	pgm(23)	tkt(3)	uncA(12)
SRR9301078	SAMN12056354	PRJNA293228	2018	Paraguay	Chicken	15	1629708	30.4	231235	99.96	0	98.4868	443	443	aspA(24)	glnA(17)	gltA(2)	glyA(15)	pgm(23)	tkt(3)	uncA(12)
SRR8797162	SAMN11269042	PRJNA514245	2013	Peru	Human	53	1624192	30.37	73410	99.96	0	98.477	443	1365	aspA(24)	glnA(2)	gltA(2)	glyA(15)	pgm(23)	tkt(3)	uncA(12)
SRR22426748	SAMN31838875	PRJNA258022	2020	Chile	Human	48	1804898	30.12	242308	99.96	0	98.4976	446	12274	aspA(47)	glnA(55)	gltA(5)	glyA(10)	pgm(11)	tkt(68)	uncA(6)
GCA_022134205.1_ASM2213420v1	SAMN18698587	PRJNA721074	2017	Peru	Human	89	1800323	30.28	248058	99.96	1.31	98.3975	446	862	aspA(47)	glnA(55)	gltA(5)	glyA(10)	pgm(11)	tkt(3)	uncA(8)
GCA_022134215.1_ASM2213421v1	SAMN18698586	PRJNA721074	2016	Peru	Human	61	1770847	30.24	177411	99.96	1.07	98.353	446	862	aspA(47)	glnA(55)	gltA(5)	glyA(10)	pgm(11)	tkt(3)	uncA(8)
GCA_022134285.1_ASM2213428v1	SAMN18698585	PRJNA721074	2018	Peru	Human	39	1749978	30.22	252677	99.96	0	98.3843	446	862	aspA(47)	glnA(55)	gltA(5)	glyA(10)	pgm(11)	tkt(3)	uncA(8)
GCA_022134305.1_ASM2213430v1	SAMN18698584	PRJNA721074	2011	Peru	Human	149	1833270	30.24	208155	99.96	0.58	98.3273	446	862	aspA(47)	glnA(55)	gltA(5)	glyA(10)	pgm(11)	tkt(3)	uncA(8)
GCA_022134445.1_ASM2213444v1	SAMN18698583	PRJNA721074	2014	Peru	Human	55	1784464	30.22	147997	99.96	0	98.3618	446	862	aspA(47)	glnA(55)	gltA(5)	glyA(10)	pgm(11)	tkt(3)	uncA(8)
SRR22426787	SAMN31838839	PRJNA258022	2021	Chile	Human	32	1740159	30.23	179632	99.96	0	98.3602	460	460	aspA(24)	glnA(30)	gltA(2)	glyA(2)	pgm(89)	tkt(59)	uncA(6)
SRR22757343	SAMN32252384	PRJNA514245	2022	Peru	Human	33	1705812	30.21	179697	99.96	0	98.3166	460	460	aspA(24)	glnA(30)	gltA(2)	glyA(2)	pgm(89)	tkt(59)	uncA(6)
SRR23047174	SAMN32664121	PRJNA514245	2022	Peru	Human	31	1706923	30.21	175518	99.96	0	98.3163	460	460	aspA(24)	glnA(30)	gltA(2)	glyA(2)	pgm(89)	tkt(59)	uncA(6)
SRR23047181	SAMN32664105	PRJNA514245	2022	Peru	Human	32	1752193	30.22	175635	99.96	0	98.2629	460	535	aspA(9)	glnA(30)	gltA(2)	glyA(2)	pgm(89)	tkt(59)	uncA(6)
SRR23047186	SAMN32664111	PRJNA514245	2022	Peru	Chicken	33	1752489	30.23	175635	99.96	0	98.3249	460	535	aspA(9)	glnA(30)	gltA(2)	glyA(2)	pgm(89)	tkt(59)	uncA(6)
SRR23047188	SAMN32664109	PRJNA514245	2022	Peru	Chicken	34	1751808	30.23	149008	99.96	0	98.2865	460	535	aspA(9)	glnA(30)	gltA(2)	glyA(2)	pgm(89)	tkt(59)	uncA(6)
SRR6315351	SAMN08054779	PRJNA258022	2015	Brazil	Human	26	1687730	30.28	315325	99.96	0.04	98.4402	464	8742	aspA(9)	glnA(2)	gltA(2)	glyA(10)	pgm(10)	tkt(3)	uncA(1)
SRR10859487	SAMN13656897	PRJNA258022	2018	Chile	Human	28	1727459	30.2	154102	99.96	0	98.5634	464	464	aspA(24)	glnA(2)	gltA(2)	glyA(2)	pgm(10)	tkt(3)	uncA(1)
SRR17746975	SAMN25247703	PRJNA788759	Missing	Ecuador	Chicken	34	1739003	30.23	154730	99.96	0	98.5205	464	464	aspA(24)	glnA(2)	gltA(2)	glyA(2)	pgm(10)	tkt(3)	uncA(1)
SRR17915375	SAMN25706220	PRJNA788759	2017	Ecuador	Chicken	38	1739303	30.23	154746	99.96	0	98.4319	464	464	aspA(24)	glnA(2)	gltA(2)	glyA(2)	pgm(10)	tkt(3)	uncA(1)
SRR12686238	SAMN16129301	PRJNA662614	2018	Brazil	Human	27	1694441	30.36	212504	99.96	0	97.5855	508	508	aspA(1)	glnA(6)	gltA(60)	glyA(24)	pgm(12)	tkt(28)	uncA(1)
SRR10859580	SAMN13656905	PRJNA258022	2018	Chile	Human	23	1654612	30.43	182773	99.96	0	97.6516	508	508	aspA(1)	glnA(6)	gltA(60)	glyA(24)	pgm(12)	tkt(28)	uncA(1)
SRR22426740	SAMN31838882	PRJNA258022	2021	Chile	Human	26	1692341	30.37	182950	99.96	0	97.6406	508	508	aspA(1)	glnA(6)	gltA(60)	glyA(24)	pgm(12)	tkt(28)	uncA(1)
SRR22426788	SAMN31838838	PRJNA258022	2020	Chile	Human	27	1692402	30.37	182720	99.96	0	97.6091	508	508	aspA(1)	glnA(6)	gltA(60)	glyA(24)	pgm(12)	tkt(28)	uncA(1)
C060-6	SAMN38340704	PRJNA1043437	2017	Brazil	Chicken	96	1892919	30.13	102961	100	0.7	98.57	574	13719	aspA(7)	glnA(17)	gltA(52)	glyA(10)	pgm(11)	tkt(3)	uncA(924)
C060-9	SAMN38340711	PRJNA1043437	2017	Brazil	Chicken	48	1802492	30.26	156209	100	0	98.562	574	13719	aspA(7)	glnA(17)	gltA(52)	glyA(10)	pgm(11)	tkt(3)	uncA(924)
SRR17746964	SAMN25247711	PRJNA788759	Missing	Ecuador	Chicken	33	1697343	30.28	120521	100	0	98.4372	574	6244	aspA(7)	glnA(17)	gltA(52)	glyA(10)	pgm(11)	tkt(3)	uncA(378)
SRR17746969	SAMN25247694	PRJNA788759	Missing	Ecuador	Chicken	24	1699730	30.27	189844	100	0	98.4364	574	6244	aspA(7)	glnA(17)	gltA(52)	glyA(10)	pgm(11)	tkt(3)	uncA(378)
SRR17752438	SAMN25248596	PRJNA788759	Missing	Ecuador	Chicken	25	1709024	30.25	151615	100	0.04	98.6539	574	10413	aspA(7)	glnA(84)	gltA(52)	glyA(10)	pgm(11)	tkt(3)	uncA(6)
SRR17752442	SAMN25248592	PRJNA788759	Missing	Ecuador	Chicken	24	1698862	30.27	176050	100	0	98.4282	574	6244	aspA(7)	glnA(17)	gltA(52)	glyA(10)	pgm(11)	tkt(3)	uncA(378)
SRR17915378	SAMN25706221	PRJNA788759	2018	Ecuador	Chicken	29	1697792	30.28	173488	100	0	98.4348	574	6244	aspA(7)	glnA(17)	gltA(52)	glyA(10)	pgm(11)	tkt(3)	uncA(378)
C001-1	SAMN38340638	PRJNA1043437	2017	Brazil	Chicken	80	1808460	30.12	259330	100	0	98.3601	607	607	aspA(8)	glnA(2)	gltA(5)	glyA(53)	pgm(11)	tkt(3)	uncA(1)
C037-1	SAMN38340657	PRJNA1043437	2017	Brazil	Chicken	38	1805832	30.13	159023	100	0	98.3969	607	607	aspA(8)	glnA(2)	gltA(5)	glyA(53)	pgm(11)	tkt(3)	uncA(1)
C037-5	SAMN38340658	PRJNA1043437	2017	Brazil	Chicken	40	1810455	30.12	169034	100	0	98.2909	607	607	aspA(8)	glnA(2)	gltA(5)	glyA(53)	pgm(11)	tkt(3)	uncA(1)
C040-5	SAMN38340660	PRJNA1043437	2017	Brazil	Chicken	58	1840221	30.12	156410	100	0	98.3621	607	607	aspA(8)	glnA(2)	gltA(5)	glyA(53)	pgm(11)	tkt(3)	uncA(1)
C062-2	SAMN38340673	PRJNA1043437	2017	Brazil	Chicken	40	1795370	30.14	259302	100	0	98.3807	607	607	aspA(8)	glnA(2)	gltA(5)	glyA(53)	pgm(11)	tkt(3)	uncA(1)
C137-2	SAMN38340722	PRJNA1043437	2018	Brazil	Chicken	58	1847326	30.13	129105	100	0	98.4072	607	607	aspA(8)	glnA(2)	gltA(5)	glyA(53)	pgm(11)	tkt(3)	uncA(1)
C146-1	SAMN38340727	PRJNA1043437	2018	Brazil	Chicken	43	1774748	30.13	164352	100	0	98.3448	607	607	aspA(8)	glnA(2)	gltA(5)	glyA(53)	pgm(11)	tkt(3)	uncA(1)
SRR6315356	SAMN08054781	PRJNA258022	2003	Brazil	Human	53	1807306	30.11	202789	100	0	98.3869	607	607	aspA(8)	glnA(2)	gltA(5)	glyA(53)	pgm(11)	tkt(3)	uncA(1)
SRR22426834	SAMN31838908	PRJNA258022	2020	Chile	Human	44	1791006	30.18	183921	100	0	98.3221	607	607	aspA(8)	glnA(2)	gltA(5)	glyA(53)	pgm(11)	tkt(3)	uncA(1)
SRR17745642	SAMN25247691	PRJNA788759	Missing	Ecuador	Chicken	53	1816244	30.13	175295	100	0	98.3463	607	607	aspA(8)	glnA(2)	gltA(5)	glyA(53)	pgm(11)	tkt(3)	uncA(1)
SRR17746967	SAMN25247704	PRJNA788759	Missing	Ecuador	Chicken	37	1774873	30.12	259894	100	0	98.503	607	607	aspA(8)	glnA(2)	gltA(5)	glyA(53)	pgm(11)	tkt(3)	uncA(1)
SRR17746972	SAMN25247700	PRJNA788759	Missing	Ecuador	Chicken	42	1782601	30.14	175476	100	0	98.4263	607	607	aspA(8)	glnA(2)	gltA(5)	glyA(53)	pgm(11)	tkt(3)	uncA(1)
SRR17752423	SAMN25248599	PRJNA788759	Missing	Ecuador	Chicken	42	1776462	30.11	183877	100	0	98.5203	607	607	aspA(8)	glnA(2)	gltA(5)	glyA(53)	pgm(11)	tkt(3)	uncA(1)
SRR17752424	SAMN25248583	PRJNA788759	Missing	Ecuador	Chicken	39	1777717	30.11	179717	100	0	98.4738	607	607	aspA(8)	glnA(2)	gltA(5)	glyA(53)	pgm(11)	tkt(3)	uncA(1)
SRR17752440	SAMN25248595	PRJNA788759	Missing	Ecuador	Chicken	46	1816062	30.15	175301	100	0	98.3878	607	607	aspA(8)	glnA(2)	gltA(5)	glyA(53)	pgm(11)	tkt(3)	uncA(1)
GCA_022134315.1_ASM2213431v1	SAMN18698582	PRJNA721074	2010	Peru	Human	57	1825225	30.19	106151	100	0	98.3024	607	607	aspA(8)	glnA(2)	gltA(5)	glyA(53)	pgm(11)	tkt(3)	uncA(1)
GCA_022134345.1_ASM2213434v1	SAMN18698581	PRJNA721074	2018	Peru	Human	43	1793058	30.12	260184	100	0	98.5117	607	607	aspA(8)	glnA(2)	gltA(5)	glyA(53)	pgm(11)	tkt(3)	uncA(1)
GCA_022134365.1_ASM2213436v1	SAMN18698579	PRJNA721074	2014	Peru	Human	61	1785493	30.14	91644	100	0	98.3012	607	607	aspA(8)	glnA(2)	gltA(5)	glyA(53)	pgm(11)	tkt(3)	uncA(1)
GCA_022134385.1_ASM2213438v1	SAMN18698580	PRJNA721074	2011	Peru	Human	49	1783098	30.13	159461	100	0	98.4283	607	607	aspA(8)	glnA(2)	gltA(5)	glyA(53)	pgm(11)	tkt(3)	uncA(1)
SRR22757342	SAMN32252385	PRJNA514245	2022	Peru	Human	56	1777362	30.17	176559	100	0	98.3721	607	607	aspA(8)	glnA(2)	gltA(5)	glyA(53)	pgm(11)	tkt(3)	uncA(1)
SRR22757348	SAMN32252379	PRJNA514245	2022	Peru	Human	41	1809539	30.15	222634	100	0	98.5574	607	607	aspA(8)	glnA(2)	gltA(5)	glyA(53)	pgm(11)	tkt(3)	uncA(1)
SRR23047179	SAMN32664115	PRJNA514245	2022	Peru	Human	47	1772753	30.12	168700	100	0	98.3748	607	607	aspA(8)	glnA(2)	gltA(5)	glyA(53)	pgm(11)	tkt(3)	uncA(1)
SRR23047184	SAMN32664118	PRJNA514245	2022	Peru	Human	54	1772619	30.15	174911	100	0	98.3991	607	607	aspA(8)	glnA(2)	gltA(5)	glyA(53)	pgm(11)	tkt(3)	uncA(1)
SRR10859606	SAMN13656906	PRJNA258022	2019	Chile	Human	45	1686684	30.23	105144	99.96	0.04	98.3877	607	1510	aspA(9)	glnA(2)	gltA(5)	glyA(10)	pgm(10)	tkt(3)	uncA(1)
C054-4	SAMN38340668	PRJNA1043437	2017	Brazil	Chicken	59	1825205	30.13	164377	100	0	98.3688	607	2103	aspA(8)	glnA(17)	gltA(5)	glyA(53)	pgm(11)	tkt(3)	uncA(1)
20585-3	SAMN38340632	PRJNA1043437	2018	Brazil	Chicken	57	1873454	30.08	140220	100	0	98.3698	607	6700	aspA(8)	glnA(2)	gltA(5)	glyA(525)	pgm(11)	tkt(3)	uncA(1)
C007-2	SAMN38340639	PRJNA1043437	2017	Brazil	Chicken	49	1894289	30.11	183980	100	0.1	98.4693	607	6700	aspA(8)	glnA(2)	gltA(5)	glyA(525)	pgm(11)	tkt(3)	uncA(1)
C020-1	SAMN38340650	PRJNA1043437	2017	Brazil	Chicken	50	1831988	30.04	259656	100	0	98.4923	607	6700	aspA(8)	glnA(2)	gltA(5)	glyA(525)	pgm(11)	tkt(3)	uncA(1)
C021-3	SAMN38340651	PRJNA1043437	2017	Brazil	Chicken	65	1903788	30.07	173384	100	0	98.4033	607	6700	aspA(8)	glnA(2)	gltA(5)	glyA(525)	pgm(11)	tkt(3)	uncA(1)
C047-2	SAMN38340663	PRJNA1043437	2017	Brazil	Chicken	45	1776248	30.07	183950	100	0	98.476	607	6700	aspA(8)	glnA(2)	gltA(5)	glyA(525)	pgm(11)	tkt(3)	uncA(1)
C068-7	SAMN38340676	PRJNA1043437	2017	Brazil	Chicken	45	1782647	30.07	259676	100	0	98.5299	607	6700	aspA(8)	glnA(2)	gltA(5)	glyA(525)	pgm(11)	tkt(3)	uncA(1)
C073-5	SAMN38340680	PRJNA1043437	2017	Brazil	Chicken	48	1862217	30.1	225247	100	0	98.4362	607	6700	aspA(8)	glnA(2)	gltA(5)	glyA(525)	pgm(11)	tkt(3)	uncA(1)
C092-4	SAMN38340690	PRJNA1043437	2018	Brazil	Chicken	57	1873107	30.08	184023	100	0	98.4749	607	6700	aspA(8)	glnA(2)	gltA(5)	glyA(525)	pgm(11)	tkt(3)	uncA(1)
C112	SAMN38340706	PRJNA1043437	2018	Brazil	Chicken	43	1868641	30.07	222097	100	0	98.4294	607	6700	aspA(8)	glnA(2)	gltA(5)	glyA(525)	pgm(11)	tkt(3)	uncA(1)
C122-1	SAMN38340708	PRJNA1043437	2018	Brazil	Chicken	62	1866112	30.1	183976	100	0	98.4812	607	6700	aspA(8)	glnA(2)	gltA(5)	glyA(525)	pgm(11)	tkt(3)	uncA(1)
C125-3	SAMN38340713	PRJNA1043437	2018	Brazil	Chicken	40	1783737	30.08	259676	100	0	98.4924	607	6700	aspA(8)	glnA(2)	gltA(5)	glyA(525)	pgm(11)	tkt(3)	uncA(1)
C132-3	SAMN38340717	PRJNA1043437	2018	Brazil	Chicken	43	1785129	30.07	259916	100	0	98.5342	607	6700	aspA(8)	glnA(2)	gltA(5)	glyA(525)	pgm(11)	tkt(3)	uncA(1)
C137-1	SAMN38340721	PRJNA1043437	2018	Brazil	Chicken	48	1884338	30.04	183957	100	0	98.5936	607	6700	aspA(8)	glnA(2)	gltA(5)	glyA(525)	pgm(11)	tkt(3)	uncA(1)
C148-2	SAMN38340728	PRJNA1043437	2018	Brazil	Chicken	53	1874611	30.08	158748	100	0	98.3858	607	6700	aspA(8)	glnA(2)	gltA(5)	glyA(525)	pgm(11)	tkt(3)	uncA(1)
SRR17746974	SAMN25247712	PRJNA788759	Missing	Ecuador	Chicken	53	1822213	30.2	175294	99.62	0	98.4241	607	10618	aspA(8)	glnA(2)	gltA(5)	glyA(53)	pgm(10)	tkt(3)	uncA(1)
C106-8	SAMN38340664	PRJNA1043437	2018	Brazil	Chicken	44	1842888	30.07	183949	100	0.1	98.4389	607	13684	aspA(8)	glnA(4)	gltA(5)	glyA(525)	pgm(11)	tkt(3)	uncA(1)
C017	SAMN38340648	PRJNA1043437	2017	Brazil	Chicken	64	1864768	30.06	214418	100	0	98.4806	607	13706	aspA(8)	glnA(2)	gltA(5)	glyA(525)	pgm(11)	tkt(3)	uncA(923)
SRR6314857	SAMN08053153	PRJNA258022	2000	Brazil	Monkey	19	1678277	30.35	131346	100	0	98.5968	658	8745	aspA(2)	glnA(4)	gltA(52)	glyA(93)	pgm(11)	tkt(3)	uncA(6)
SRR6315287	SAMN08054119	PRJNA258022	2003	Brazil	Human	26	1762104	30.26	155065	100	0	98.61	658	1398	aspA(2)	glnA(4)	gltA(5)	glyA(93)	pgm(11)	tkt(3)	uncA(6)
SRR6315334	SAMN08054671	PRJNA258022	2016	Brazil	Chicken	26	1763714	30.23	126940	100	0	98.5656	658	1398	aspA(2)	glnA(4)	gltA(5)	glyA(93)	pgm(11)	tkt(3)	uncA(6)
SRR6315345	SAMN08054771	PRJNA258022	2006	Brazil	Human	18	1761197	30.26	155040	100	0	98.6016	658	1398	aspA(2)	glnA(4)	gltA(5)	glyA(93)	pgm(11)	tkt(3)	uncA(6)
SRR22426759	SAMN31838865	PRJNA258022	2021	Chile	Human	17	1684982	30.33	214835	99.96	0	98.4332	658	658	aspA(2)	glnA(4)	gltA(2)	glyA(4)	pgm(19)	tkt(3)	uncA(6)
SRR22426814	SAMN31838815	PRJNA258022	2020	Chile	Human	17	1608122	30.4	214638	99.96	0	98.4747	658	658	aspA(2)	glnA(4)	gltA(2)	glyA(4)	pgm(19)	tkt(3)	uncA(6)
SRR22426841	SAMN31838902	PRJNA258022	2020	Chile	Human	19	1608708	30.4	213695	99.96	0	98.4064	658	658	aspA(2)	glnA(4)	gltA(2)	glyA(4)	pgm(19)	tkt(3)	uncA(6)
83C	SAMN38340635	PRJNA1043437	2011	Brazil	Chicken	61	1874660	30.09	106635	99.96	0.8	98.8407	Unknown	7195	aspA(7)	glnA(4)	gltA(5)	glyA(25)	pgm(11)	tkt(1)	uncA(5)
C048-1	SAMN38340670	PRJNA1043437	2017	Brazil	Chicken	25	1711868	30.21	127767	99.96	0	98.9916	Unknown	13682	aspA(2)	glnA(1)	gltA(5)	glyA(10)	pgm(11)	tkt(3)	uncA(5)
C087-3	SAMN38340684	PRJNA1043437	2018	Brazil	Chicken	24	1769011	30.16	186452	99.9	0	98.5064	Unknown	1035	aspA(7)	glnA(2)	gltA(5)	glyA(10)	pgm(10)	tkt(37)	uncA(1)
C130-2	SAMN38340716	PRJNA1043437	2018	Brazil	Chicken	25	1808204	30.17	108234	99.96	0	98.7664	Unknown	7195	aspA(7)	glnA(4)	gltA(5)	glyA(25)	pgm(11)	tkt(1)	uncA(5)
SRR6314025	SAMN08054990	PRJNA258022	2004	Brazil	Chicken	13	1652233	30.39	212898	99.96	0	98.7334	Unknown	2304	aspA(2)	glnA(4)	gltA(5)	glyA(25)	pgm(11)	tkt(3)	uncA(5)
SRR6314030	SAMN08054988	PRJNA258022	2004	Brazil	Chicken	17	1652018	30.38	176623	99.96	0	98.834	Unknown	2304	aspA(2)	glnA(4)	gltA(5)	glyA(25)	pgm(11)	tkt(3)	uncA(5)
SRR6314223	SAMN08054999	PRJNA258022	1999	Brazil	Sewage	15	1608576	30.43	343181	99.96	0	98.332	Unknown	8748	aspA(7)	glnA(21)	gltA(5)	glyA(2)	pgm(4)	tkt(61)	uncA(44)
SRR6314323	SAMN08055003	PRJNA258022	1999	Brazil	Monkey	12	1607861	30.43	1009180	99.96	0	98.3067	Unknown	8748	aspA(7)	glnA(21)	gltA(5)	glyA(2)	pgm(4)	tkt(61)	uncA(44)
SRR6314326	SAMN08055029	PRJNA258022	1996	Brazil	Sewage	33	1664984	30.44	181267	100	0.19	98.3437	Unknown	8746	aspA(55)	glnA(21)	gltA(2)	glyA(10)	pgm(11)	tkt(37)	uncA(6)
SRR6314745	SAMN08053123	PRJNA258022	2001	Brazil	Human	24	1614527	30.46	150169	100	0.04	98.783	Unknown	1071	aspA(83)	glnA(84)	gltA(5)	glyA(10)	pgm(11)	tkt(3)	uncA(46)
SRR6314861	SAMN08053337	PRJNA258022	2000	Brazil	Monkey	28	1634540	30.42	154819	99.96	0	98.1653	Unknown	2042	aspA(2)	glnA(2)	gltA(42)	glyA(4)	pgm(90)	tkt(25)	uncA(8)
SRR6314866	SAMN08053341	PRJNA258022	2009	Brazil	Chicken	37	1716934	30.49	133207	100	0.04	98.765	Unknown	8751	aspA(462)	glnA(4)	gltA(5)	glyA(10)	pgm(11)	tkt(3)	uncA(46)
SRR6314867	SAMN08053344	PRJNA258022	2003	Brazil	Human	27	1670269	30.42	177240	100	0	98.7534	Unknown	2289	aspA(83)	glnA(84)	gltA(1)	glyA(10)	pgm(11)	tkt(3)	uncA(46)
SRR6314874	SAMN08053348	PRJNA258022	2009	Brazil	Monkey	29	1627271	30.35	126301	99.96	0	97.7895	Unknown	1962	aspA(55)	glnA(172)	gltA(21)	glyA(49)	pgm(125)	tkt(83)	uncA(51)
SRR6314882	SAMN08053354	PRJNA258022	2013	Brazil	Monkey	19	1604405	30.44	106392	99.96	0	98.7725	Unknown	6091	aspA(2)	glnA(4)	gltA(5)	glyA(25)	pgm(11)	tkt(203)	uncA(5)
SRR6315306	SAMN08054648	PRJNA258022	2003	Brazil	Human	19	1705058	30.43	158493	99.96	0	98.7653	Unknown	9082	aspA(7)	glnA(669)	gltA(5)	glyA(2)	pgm(11)	tkt(1)	uncA(5)
SRR6315315	SAMN08054669	PRJNA258022	2005	Brazil	Human	35	1742352	30.31	176733	99.96	0	98.4154	Unknown	791	aspA(7)	glnA(97)	gltA(5)	glyA(2)	pgm(135)	tkt(68)	uncA(26)
SRR6315335	SAMN08054673	PRJNA258022	2015	Brazil	Chicken	39	1757441	30.15	105653	99.96	0.06	98.5286	Unknown	12542	aspA(9)	glnA(861)	gltA(5)	glyA(2)	pgm(10)	tkt(11)	uncA(26)
SRR10859486	SAMN13656969	PRJNA258022	2018	Chile	Human	20	1576414	30.53	185325	99.96	0	97.7857	Unknown	8941	aspA(1)	glnA(2)	gltA(42)	glyA(450)	pgm(10)	tkt(3)	uncA(59)
SRR10859586	SAMN13656980	PRJNA258022	2018	Chile	Human	23	1611260	30.41	160631	99.96	0	97.7777	Unknown	3573	aspA(7)	glnA(172)	gltA(21)	glyA(49)	pgm(125)	tkt(224)	uncA(51)
SRR22426730	SAMN31838891	PRJNA258022	2020	Chile	Human	18	1649371	30.5	189297	99.96	0	97.8165	Unknown	9354	aspA(180)	glnA(654)	gltA(2)	glyA(213)	pgm(19)	tkt(231)	uncA(147)
SRR22426732	SAMN31838889	PRJNA258022	2021	Chile	Human	17	1601830	30.39	294664	99.96	0	98.42	Unknown	8624	aspA(7)	glnA(396)	gltA(5)	glyA(62)	pgm(4)	tkt(61)	uncA(44)
SRR22426735	SAMN31838806	PRJNA258022	2020	Chile	Human	20	1636467	30.42	327824	99.88	0	98.1448	Unknown	2042	aspA(2)	glnA(2)	gltA(42)	glyA(4)	pgm(90)	tkt(25)	uncA(8)
SRR22426795	SAMN31838832	PRJNA258022	2020	Chile	Human	20	1611072	30.5	163854	99.96	0	97.8247	Unknown	9354	aspA(180)	glnA(654)	gltA(2)	glyA(213)	pgm(19)	tkt(231)	uncA(147)
SRR22426826	SAMN31838916	PRJNA258022	2021	Chile	Human	23	1596088	30.49	183854	99.88	0	98.1644	Unknown	2042	aspA(2)	glnA(2)	gltA(42)	glyA(4)	pgm(90)	tkt(25)	uncA(8)
SRR22426835	SAMN31838907	PRJNA258022	2020	Chile	Human	17	1604492	30.39	294701	99.96	0	98.4663	Unknown	8624	aspA(7)	glnA(396)	gltA(5)	glyA(62)	pgm(4)	tkt(61)	uncA(44)
SRR17746965	SAMN25247698	PRJNA788759	Missing	Ecuador	Chicken	15	1615479	30.45	183966	99.96	0.1	98.7911	Unknown	6091	aspA(2)	glnA(4)	gltA(5)	glyA(25)	pgm(11)	tkt(203)	uncA(5)
SRR17752422	SAMN25248589	PRJNA788759	Missing	Ecuador	Chicken	53	1787082	30.05	178266	99.96	0	98.2802	Unknown	Unknown	aspA(8)	glnA(113)	gltA(5)	glyA(121)	pgm(606)	tkt(25)	uncA(6)
SRR17752425	SAMN25248597	PRJNA788759	Missing	Ecuador	Chicken	35	1774809	30.13	259894	100	0	98.5039	Unknown	Unknown	aspA(~8)	glnA(2)	gltA(5)	glyA(53)	pgm(11)	tkt(3)	uncA(1)
SRR17752431	SAMN25248586	PRJNA788759	Missing	Ecuador	Chicken	47	1814258	30.13	250624	99.96	0	98.3972	Unknown	Unknown	aspA(8)	glnA(113)	gltA(417)	glyA(26)	pgm(13)	tkt(412)	uncA(6)
SRR17752432	SAMN25248591	PRJNA788759	Missing	Ecuador	Chicken	60	1787750	30.05	178265	99.96	0	98.3488	Unknown	Unknown	aspA(8)	glnA(113)	gltA(5)	glyA(121)	pgm(606)	tkt(25)	uncA(6)
SRR17752435	SAMN25248584	PRJNA788759	Missing	Ecuador	Chicken	24	1726472	30.24	182624	99.96	0	98.521	Unknown	10241	aspA(2)	glnA(2)	gltA(2)	glyA(2)	pgm(11)	tkt(5)	uncA(237)
SRR17752439	SAMN25248588	PRJNA788759	Missing	Ecuador	Chicken	55	1815171	30.16	175290	100	0	98.4224	Unknown	Unknown	aspA(8)	glnA(812)	gltA(5)	glyA(53)	pgm(11)	tkt(3)	uncA(1)
SRR17752443	SAMN25248593	PRJNA788759	Missing	Ecuador	Chicken	58	1788642	30.06	149089	99.96	0	98.3149	Unknown	Unknown	aspA(8)	glnA(113)	gltA(5)	glyA(121)	pgm(606)	tkt(25)	uncA(6)
SRR17752444	SAMN25248585	PRJNA788759	Missing	Ecuador	Chicken	25	1731511	30.29	142730	100	0	98.4195	Unknown	Unknown	aspA(7)	glnA(17)	gltA(52)	glyA(10)	pgm(10)	tkt(3)	uncA(~378)
SRR17752453	SAMN25248607	PRJNA788759	Missing	Ecuador	Chicken	61	1789625	30.05	178265	99.96	0	98.3184	Unknown	Unknown	aspA(8)	glnA(113)	gltA(5)	glyA(121)	pgm(606)	tkt(25)	uncA(6)
SRR17752455	SAMN25248605	PRJNA788759	Missing	Ecuador	Chicken	16	1645732	30.43	154741	99.96	0	98.7692	Unknown	6091	aspA(2)	glnA(4)	gltA(5)	glyA(25)	pgm(11)	tkt(203)	uncA(5)
GCA_022128245.1_ASM2212824v1	SAMN18698655	PRJNA721074	2012	Peru	Human	68	1793623	30.1	177214	99.96	0	98.3619	Unknown	Unknown	aspA(8)	glnA(113)	gltA(417)	glyA(26)	pgm(13)	tkt(412)	uncA(6)
GCA_022128265.1_ASM2212826v1	SAMN18698654	PRJNA721074	2017	Peru	Human	76	1838787	30.1	76919	100	0	98.4504	Unknown	Unknown	aspA(8)	glnA(2)	gltA(5)	glyA(53)	pgm(~10)	tkt(3)	uncA(1)
GCA_022128365.1_ASM2212836v1	SAMN18698650	PRJNA721074	2016	Peru	Human	58	1841968	30.07	118613	100	0	98.3002	Unknown	Unknown	aspA(~8)	glnA(2)	gltA(5)	glyA(53)	pgm(~10)	tkt(3)	uncA(1)
GCA_022128405.1_ASM2212840v1	SAMN18698648	PRJNA721074	2019	Peru	Human	174	1974594	30.02	76196	100	2.85	98.539	Unknown	Unknown	aspA(8)	glnA(2)	gltA(5)	glyA(53)	pgm(~10)	tkt(3)	uncA(1)
GCA_022128505.1_ASM2212850v1	SAMN18698641	PRJNA721074	2015	Peru	Human	133	1866772	30.11	51871	100	0.76	98.4827	Unknown	Unknown	aspA(8)	glnA(2)	gltA(5)	glyA(53)	pgm(~10)	tkt(3)	uncA(1)
GCA_022128545.1_ASM2212854v1	SAMN18698642	PRJNA721074	2018	Peru	Human	24	1630733	30.45	219458	99.96	0	98.7772	Unknown	10604	aspA(2)	glnA(4)	gltA(5)	glyA(25)	pgm(156)	tkt(203)	uncA(5)
GCA_022128665.1_ASM2212866v1	SAMN18698633	PRJNA721074	2019	Peru	Human	45	1666790	30.37	79472	99.96	0.1	99.0063	Unknown	Unknown	aspA(2)	glnA(4)	gltA(5)	glyA(25)	pgm(10)	tkt(203)	uncA(5)
GCA_022128715.1_ASM2212871v1	SAMN18698634	PRJNA721074	2019	Peru	Human	48	1667974	30.36	104342	99.96	0.1	98.9871	Unknown	Unknown	aspA(2)	glnA(4)	gltA(5)	glyA(25)	pgm(10)	tkt(203)	uncA(5)
GCA_022128795.1_ASM2212879v1	SAMN18698630	PRJNA721074	2016	Peru	Human	32	1727884	30.32	281617	99.96	0	98.2616	Unknown	Unknown	aspA(~9)	glnA(2)	gltA(4)	glyA(62)	pgm(11)	tkt(5)	uncA(6)
GCA_022129065.1_ASM2212906v1	SAMN18698613	PRJNA721074	2012	Peru	Human	19	1655080	30.44	155726	99.96	0	98.8078	Unknown	6091	aspA(2)	glnA(4)	gltA(5)	glyA(25)	pgm(11)	tkt(203)	uncA(5)
GCA_022129185.1_ASM2212918v1	SAMN18698612	PRJNA721074	2010	Peru	Human	26	1653062	30.45	158874	99.96	0	98.8206	Unknown	6091	aspA(2)	glnA(4)	gltA(5)	glyA(25)	pgm(11)	tkt(203)	uncA(5)
GCA_022133715.1_ASM2213371v1	SAMN18698611	PRJNA721074	2017	Peru	Human	42	1640599	30.53	154996	99.96	0	98.8859	Unknown	6091	aspA(2)	glnA(4)	gltA(5)	glyA(25)	pgm(11)	tkt(203)	uncA(5)
GCA_022133785.1_ASM2213378v1	SAMN18698610	PRJNA721074	2013	Peru	Human	55	1613501	30.52	51920	99.96	0.04	98.8717	Unknown	6091	aspA(2)	glnA(4)	gltA(5)	glyA(25)	pgm(11)	tkt(203)	uncA(5)
GCA_022133805.1_ASM2213380v1	SAMN18698607	PRJNA721074	2011	Peru	Human	22	1615269	30.46	185186	99.96	0	98.8063	Unknown	6091	aspA(2)	glnA(4)	gltA(5)	glyA(25)	pgm(11)	tkt(203)	uncA(5)
GCA_022133825.1_ASM2213382v1	SAMN18698609	PRJNA721074	2011	Peru	Human	17	1616922	30.46	185047	99.96	0	98.8365	Unknown	6091	aspA(2)	glnA(4)	gltA(5)	glyA(25)	pgm(11)	tkt(203)	uncA(5)
GCA_022133845.1_ASM2213384v1	SAMN18698606	PRJNA721074	2013	Peru	Human	53	1613421	30.49	51923	99.96	0	98.8658	Unknown	6091	aspA(2)	glnA(4)	gltA(5)	glyA(25)	pgm(11)	tkt(203)	uncA(5)
GCA_022133865.1_ASM2213386v1	SAMN18698608	PRJNA721074	2016	Peru	Human	52	1661726	30.47	188120	99.96	0.04	98.8329	Unknown	6091	aspA(2)	glnA(4)	gltA(5)	glyA(25)	pgm(11)	tkt(203)	uncA(5)
GCA_022133885.1_ASM2213388v1	SAMN18698605	PRJNA721074	2016	Peru	Human	25	1617709	30.46	185186	99.96	0	98.8834	Unknown	6091	aspA(2)	glnA(4)	gltA(5)	glyA(25)	pgm(11)	tkt(203)	uncA(5)
GCA_022134125.1_ASM2213412v1	SAMN18698594	PRJNA721074	2018	Peru	Human	19	1668838	31	207786	99.96	0.32	97.9504	Unknown	3572	aspA(7)	glnA(2)	gltA(42)	glyA(4)	pgm(4)	tkt(12)	uncA(8)
GCA_022134265.1_ASM2213426v1	SAMN18698592	PRJNA721074	2014	Peru	Human	84	1753824	30.16	49752	100	0	98.4172	Unknown	2114	aspA(47)	glnA(112)	gltA(5)	glyA(62)	pgm(11)	tkt(67)	uncA(6)
GCA_022134405.1_ASM2213440v1	SAMN18698578	PRJNA721074	2011	Peru	Human	55	1735367	30.16	150900	100	0	98.385	Unknown	407	aspA(60)	glnA(69)	gltA(52)	glyA(10)	pgm(11)	tkt(3)	uncA(6)
SRR12623862	SAMN15860712	PRJNA658168	2019	Peru	Dog	18	1623560	30.47	184350	99.96	0.1	98.733	Unknown	10311	aspA(2)	glnA(4)	gltA(5)	glyA(25)	pgm(1057)	tkt(203)	uncA(5)
SRR22757337	SAMN32252375	PRJNA514245	2021	Peru	Human	20	1622747	30.5	184843	99.96	0	98.7819	Unknown	6091	aspA(2)	glnA(4)	gltA(5)	glyA(25)	pgm(11)	tkt(203)	uncA(5)
SRR23047169	SAMN32664126	PRJNA912682	2022	Peru	Human	25	1659768	30.48	135010	99.96	0.1	98.7034	Unknown	10311	aspA(2)	glnA(4)	gltA(5)	glyA(25)	pgm(1057)	tkt(203)	uncA(5)
SRR23047189	SAMN32664108	PRJNA514245	2022	Peru	Human	51	1776313	30.17	183968	99.62	0	98.4375	Unknown	Unknown	aspA(407?)	glnA(2)	gltA(~5)	glyA(53)	pgm(11)	tkt(3)	uncA(1)
SRR8797155	SAMN11269012	PRJNA514245	2013	Peru	Human	72	1791261	30.22	81538	99.96	0.1	99.0372	Unknown	12694	aspA(2)	glnA(1)	gltA(5)	glyA(10)	pgm(13)	tkt(881)	uncA(5)
SRR8797156	SAMN11269011	PRJNA514245	2013	Peru	Human	57	1711856	30.25	99413	99.96	0.1	99.0616	Unknown	12694	aspA(2)	glnA(1)	gltA(5)	glyA(10)	pgm(13)	tkt(881)	uncA(5)
SRR8797158	SAMN11268993	PRJNA514245	2013	Peru	Human	15	1630741	30.52	183667	99.96	0.19	97.8993	Unknown	3630	aspA(9)	glnA(2)	gltA(42)	glyA(4)	pgm(11)	tkt(9)	uncA(253)
SRR8797184	SAMN11269003	PRJNA514245	2013	Peru	Human	24	1650076	30.48	150054	99.96	0.19	97.7691	Unknown	Unknown	aspA(~1)	glnA(2)	gltA(42)	glyA(62)	pgm(11)	tkt(25)	uncA(8)
SRR8797194	SAMN11268999	PRJNA514245	2013	Peru	Human	91	1733388	30.46	55950	99.96	2.09	97.7456	Unknown	986	aspA(91)	glnA(2)	gltA(42)	glyA(4)	pgm(169)	tkt(9)	uncA(8)
SRR8797195	SAMN11269000	PRJNA514245	2013	Peru	Human	22	1630848	30.52	115802	99.96	0.19	97.8449	Unknown	3630	aspA(9)	glnA(2)	gltA(42)	glyA(4)	pgm(11)	tkt(9)	uncA(253)
SRR8797196	SAMN11269001	PRJNA514245	2013	Peru	Human	130	1688552	30.73	43305	99.96	3.36	97.8448	Unknown	Unknown	aspA(9)	glnA(2)	gltA(30, 42)	glyA(4)	pgm(11)	tkt(9)	uncA(17, 253)
SRR8797202	SAMN11268998	PRJNA514245	2013	Peru	Human	63	1594213	30.53	54121	99.96	0.38	98.1991	Unknown	2042	aspA(2)	glnA(2)	gltA(42)	glyA(4)	pgm(90)	tkt(25)	uncA(8)
SRR8797203	SAMN11269013	PRJNA514245	2013	Peru	Human	56	1672284	30.34	52509	100	0	98.4271	Unknown	407	aspA(60)	glnA(69)	gltA(52)	glyA(10)	pgm(11)	tkt(3)	uncA(6)
SRR8797204	SAMN11268992	PRJNA514245	2013	Peru	Human	40	1609626	30.49	76169	99.96	0	98.8366	Unknown	2802	aspA(7)	glnA(4)	gltA(5)	glyA(25)	pgm(11)	tkt(3)	uncA(5)
SRR8797208	SAMN11269016	PRJNA514245	2013	Peru	Human	56	1706386	30.27	65451	99.96	0	98.3016	Unknown	Unknown	aspA(9)	glnA(~30)	gltA(2)	glyA(2)	pgm(89)	tkt(59)	uncA(6)
SRR8797210	SAMN11268989	PRJNA514245	2013	Peru	Human	46	1636051	30.56	78125	99.96	0.67	97.9255	Unknown	3630	aspA(9)	glnA(2)	gltA(42)	glyA(4)	pgm(11)	tkt(9)	uncA(253)

## Sheet: Table S5
Supplementary Table S5. Distribution of acquired genes and mutations associated with antimicrobial resistance (AMR) and virulence genes for each C. jejuni genome. 1 and 0 represent the presence and absence of the gene (or mutation) in a genome, respectively.
ID/SRA	Biosample	Bioproject	Total AMR genes	23S A2075G	50S L22LA103V	aad9	aadE	acr3	arsP	aph(3`)-IIIa	blaOXA	blaOXA-184	blaOXA-193	blaOXA-449	blaOXA-450	blaOXA-460	blaOXA-461	blaOXA-489	blaOXA-595	blaOXA-603	gyrA D90N	gyrA T86I	sat4	tet(O)	tet(O/M/O)	cmeA	cmeB	cmeC	cmeR	Total virulence genes	Cj0371	Cj0883c	Cj1135	Cj1136	Cj1137c	Cj1138	Cj1145c	Cj1279c	Cj1416c	Cj1417c	Cj1418c	Cj1419c	Cj1420c	Cj1421c	Cj1422c	Cj1426c	Cj1427c	Cj1429c	Cj1432c
175	SAMN38340625	PRJNA1043437	4	0	0	0	0	0	0	0	0	0	0	0	0	0	0	0	0	0	0	0	0	0	0	1	1	1	1	107	1	1	1	0	0	0	0	1	1	1	1	1	1	0	0	0	0	1	0
636	SAMN38340626	PRJNA1043437	9	0	1	0	0	0	1	0	0	0	0	0	0	1	0	0	0	0	0	1	0	1	0	1	1	1	1	103	1	1	0	0	0	0	0	1	1	1	1	1	1	0	0	0	1	0	0
119C	SAMN38340627	PRJNA1043437	7	0	0	0	0	0	0	0	0	0	1	0	0	0	0	0	0	0	0	1	0	0	1	1	1	1	1	106	1	1	1	0	0	0	0	1	1	1	1	1	1	0	0	0	0	0	0
16485-2	SAMN38340628	PRJNA1043437	8	0	1	0	0	1	1	0	0	0	0	0	0	0	0	0	0	0	0	1	0	0	0	1	1	1	1	117	1	1	1	1	1	1	1	1	1	1	1	1	1	0	0	0	1	0	0
164C	SAMN38340629	PRJNA1043437	9	0	1	0	0	0	1	0	0	0	0	0	0	1	0	0	0	0	0	1	0	1	0	1	1	1	1	103	1	1	0	0	0	0	0	1	1	1	1	1	1	0	0	0	1	0	0
16640-4	SAMN38340630	PRJNA1043437	12	1	1	0	0	1	1	1	0	0	0	0	0	0	0	0	0	0	0	1	1	1	0	1	1	1	1	111	1	1	1	1	1	1	1	1	1	1	1	1	1	0	0	0	0	0	0
168C	SAMN38340671	PRJNA1043437	12	1	0	1	0	0	1	1	0	0	1	0	0	0	0	0	0	0	0	1	1	1	0	1	1	1	1	101	1	1	1	0	0	0	0	1	1	1	1	1	1	0	0	0	0	0	0
20585-3	SAMN38340632	PRJNA1043437	10	0	0	1	0	0	0	1	0	0	1	0	0	0	0	0	0	0	0	1	1	1	0	1	1	1	1	108	1	1	0	0	0	0	0	1	1	1	1	1	1	0	0	0	1	0	0
42-3	SAMN38340633	PRJNA1043437	12	1	0	1	0	0	1	1	0	0	0	0	0	1	0	0	0	0	0	1	1	1	0	1	1	1	1	107	1	1	0	0	0	0	0	1	1	1	1	1	1	0	0	0	1	1	0
75C	SAMN38340634	PRJNA1043437	4	0	0	0	0	0	0	0	0	0	0	0	0	0	0	0	0	0	0	0	0	0	0	1	1	1	1	105	1	1	1	0	0	0	0	1	1	1	1	1	1	0	0	0	0	1	0
83C	SAMN38340635	PRJNA1043437	6	0	0	0	0	0	0	0	0	0	1	0	0	0	0	0	0	0	0	1	0	0	0	1	1	1	1	122	1	1	1	0	0	0	0	1	1	1	1	1	1	1	1	1	1	0	1
94C	SAMN38340636	PRJNA1043437	9	0	1	0	0	0	1	0	0	0	0	0	0	1	0	0	0	0	0	1	0	1	0	1	1	1	1	109	1	1	0	0	0	0	0	1	1	1	1	1	1	0	0	0	1	0	0
99C	SAMN38340637	PRJNA1043437	9	0	1	0	0	0	1	0	0	0	0	0	0	1	0	0	0	0	0	1	0	1	0	1	1	1	1	105	1	1	0	0	0	0	0	1	1	1	1	1	1	0	0	0	1	0	0
C001-1	SAMN38340638	PRJNA1043437	7	0	0	0	0	1	1	0	0	0	0	0	0	0	0	0	0	0	0	1	0	0	0	1	1	1	1	106	1	1	1	0	0	0	0	1	1	1	1	1	1	0	0	0	1	0	0
C007-2	SAMN38340639	PRJNA1043437	10	0	0	1	0	0	1	1	1	0	0	0	0	0	0	0	0	0	0	1	0	0	1	1	1	1	1	106	1	1	1	0	0	0	0	1	1	1	1	1	1	0	0	0	1	0	0
C009-1	SAMN38340640	PRJNA1043437	10	0	0	0	0	0	1	1	0	0	0	0	0	1	0	0	0	0	0	1	1	1	0	1	1	1	1	95	1	1	1	0	0	0	0	1	0	0	0	0	0	0	0	0	0	0	0
C009-3	SAMN38340641	PRJNA1043437	12	0	1	1	0	0	1	1	0	0	1	0	0	0	0	0	0	0	0	1	1	1	0	1	1	1	1	103	1	1	0	0	0	0	0	1	1	1	1	1	1	0	0	0	0	0	0
C010	SAMN38340642	PRJNA1043437	6	0	0	0	0	0	0	0	0	0	1	0	0	0	0	0	0	0	0	1	0	0	0	1	1	1	1	123	1	1	1	0	0	0	0	1	1	1	1	1	1	1	1	1	1	1	1
C011-1	SAMN38340643	PRJNA1043437	8	0	0	0	0	0	1	1	0	0	0	0	0	0	0	0	0	0	0	1	0	0	1	1	1	1	1	103	1	1	1	0	0	0	0	1	1	1	1	1	1	0	0	0	0	0	0
C013-10	SAMN38340644	PRJNA1043437	13	1	1	1	0	1	1	1	0	0	0	0	0	0	0	0	0	0	0	1	1	1	0	1	1	1	1	109	1	1	1	1	1	1	1	1	1	1	1	1	1	0	0	0	0	0	0
C013-2	SAMN38340645	PRJNA1043437	12	1	1	0	0	1	1	1	0	0	0	0	0	0	0	0	0	0	0	1	1	1	0	1	1	1	1	109	1	1	1	1	1	1	1	1	1	1	1	1	1	0	0	0	0	0	0
C013-3	SAMN38340646	PRJNA1043437	12	1	1	0	0	1	1	1	0	0	0	0	0	0	0	0	0	0	0	1	1	1	0	1	1	1	1	109	1	1	1	1	1	1	1	1	1	1	1	1	1	0	0	0	0	0	0
C013-6	SAMN38340647	PRJNA1043437	13	1	1	1	0	1	1	1	0	0	0	0	0	0	0	0	0	0	0	1	1	1	0	1	1	1	1	109	1	1	1	1	1	1	1	1	1	1	1	1	1	0	0	0	0	0	0
C017	SAMN38340648	PRJNA1043437	10	0	0	1	0	0	0	1	0	1	0	0	0	0	0	0	0	0	0	1	1	1	0	1	1	1	1	104	1	1	0	0	0	0	0	1	1	1	1	1	1	0	0	0	0	0	0
C019	SAMN38340649	PRJNA1043437	8	0	0	0	0	1	1	0	0	0	1	0	0	0	0	0	0	0	0	1	0	0	0	1	1	1	1	100	1	1	1	0	0	0	0	1	1	1	1	1	1	0	0	0	0	0	0
C020-1	SAMN38340650	PRJNA1043437	10	0	0	1	0	0	0	1	0	1	0	0	0	0	0	0	0	0	0	1	1	1	0	1	1	1	1	107	1	1	0	0	0	0	0	1	1	1	1	1	1	0	0	0	1	1	0
C021-3	SAMN38340651	PRJNA1043437	11	1	0	1	0	0	0	1	0	0	1	0	0	0	0	0	0	0	0	1	1	1	0	1	1	1	1	109	1	1	0	0	0	0	0	1	1	1	1	1	1	0	0	0	1	1	0
C024-4	SAMN38340652	PRJNA1043437	11	0	0	1	0	0	1	1	0	0	0	0	0	1	0	0	0	0	0	1	1	1	0	1	1	1	1	95	1	1	1	0	0	0	0	1	0	0	0	0	0	0	0	0	0	0	0
C029-7	SAMN38340653	PRJNA1043437	6	0	1	0	0	0	1	0	0	0	0	0	0	0	0	0	0	0	0	0	0	0	0	1	1	1	1	114	1	1	1	1	1	1	1	1	1	1	1	1	1	0	0	0	0	1	0
C034-1	SAMN38340654	PRJNA1043437	11	1	0	0	0	1	1	1	0	0	0	0	0	0	0	0	0	0	0	1	1	1	0	1	1	1	1	109	1	1	1	1	1	1	1	1	1	1	1	1	1	0	0	0	0	0	0
C034-2	SAMN38340655	PRJNA1043437	11	1	0	0	0	1	1	1	0	0	0	0	0	0	0	0	0	0	0	1	1	1	0	1	1	1	1	109	1	1	1	1	1	1	1	1	1	1	1	1	1	0	0	0	0	0	0
C035-3	SAMN38340656	PRJNA1043437	6	0	0	0	0	0	0	0	0	0	1	0	0	0	0	0	0	0	0	1	0	0	0	1	1	1	1	105	1	1	1	0	0	0	0	1	1	1	1	1	1	0	0	0	0	0	0
C037-1	SAMN38340657	PRJNA1043437	8	0	0	0	0	1	1	0	0	0	1	0	0	0	0	0	0	0	0	1	0	0	0	1	1	1	1	106	1	1	1	0	0	0	0	1	1	1	1	1	1	0	0	0	1	0	0
C037-5	SAMN38340658	PRJNA1043437	8	0	0	0	0	1	1	0	0	0	1	0	0	0	0	0	0	0	0	1	0	0	0	1	1	1	1	106	1	1	1	0	0	0	0	1	1	1	1	1	1	0	0	0	1	0	0
C038-1	SAMN38340659	PRJNA1043437	6	0	0	0	0	0	0	0	0	0	1	0	0	0	0	0	0	0	0	1	0	0	0	1	1	1	1	107	1	1	1	0	0	0	0	1	1	1	1	1	1	0	0	0	0	0	0
C040-5	SAMN38340660	PRJNA1043437	7	0	0	0	0	1	1	0	0	0	0	0	0	0	0	0	0	0	0	1	0	0	0	1	1	1	1	106	1	1	1	0	0	0	0	1	1	1	1	1	1	0	0	0	1	0	0
C044-2	SAMN38340661	PRJNA1043437	11	0	0	1	0	0	1	1	0	0	1	0	0	0	0	0	0	0	0	1	1	1	0	1	1	1	1	106	1	1	1	0	0	0	0	1	1	1	1	1	1	0	0	0	0	0	0
C046-10	SAMN38340662	PRJNA1043437	9	0	0	1	0	0	0	1	0	0	1	0	0	0	0	0	0	0	0	1	0	0	1	1	1	1	1	104	1	1	1	0	0	0	0	1	1	1	1	1	1	0	0	0	0	0	0
C047-2	SAMN38340663	PRJNA1043437	5	0	0	0	0	0	0	0	0	0	0	0	0	0	0	0	0	0	0	1	0	0	0	1	1	1	1	95	1	1	0	0	0	0	0	1	0	0	0	0	0	0	0	0	0	0	0
C048-1	SAMN38340670	PRJNA1043437	6	0	0	0	0	0	0	0	0	0	1	0	0	0	0	0	0	0	0	1	0	0	0	1	1	1	1	122	1	1	1	0	0	0	0	1	1	1	1	1	1	1	0	0	1	1	1
C051-4	SAMN38340665	PRJNA1043437	12	1	0	1	0	0	1	1	0	0	0	0	0	1	0	0	0	0	0	1	1	1	0	1	1	1	1	106	1	1	0	0	0	0	0	1	1	1	1	1	1	0	0	0	1	1	0
C052-2	SAMN38340666	PRJNA1043437	13	1	1	1	0	1	1	1	0	0	0	0	0	0	0	0	0	0	0	1	1	1	0	1	1	1	1	109	1	1	1	1	1	1	1	1	1	1	1	1	1	0	0	0	0	0	0
C053-3	SAMN38340667	PRJNA1043437	13	1	1	1	0	1	1	1	0	0	0	0	0	0	0	0	0	0	0	1	1	1	0	1	1	1	1	109	1	1	1	1	1	1	1	1	1	1	1	1	1	0	0	0	0	0	0
C054-4	SAMN38340668	PRJNA1043437	8	0	0	0	0	1	1	0	1	0	0	0	0	0	0	0	0	0	0	1	0	0	0	1	1	1	1	105	1	1	1	0	0	0	0	1	1	1	1	1	1	0	0	0	1	0	0
C059-3	SAMN38340669	PRJNA1043437	7	0	0	0	0	0	1	0	0	0	1	0	0	0	0	0	0	0	0	1	0	0	0	1	1	1	1	102	1	1	1	0	0	0	0	1	1	1	1	1	1	0	0	0	0	0	0
C060-6	SAMN38340704	PRJNA1043437	10	0	0	0	0	0	1	1	0	0	1	0	0	0	0	0	0	0	0	1	1	0	1	1	1	1	1	110	1	1	1	0	0	0	0	1	1	1	1	1	1	0	1	1	1	0	0
C060-9	SAMN38340711	PRJNA1043437	10	0	0	0	0	0	1	1	0	0	1	0	0	0	0	0	0	0	0	1	1	0	1	1	1	1	1	100	1	1	1	0	0	0	0	1	1	1	1	1	1	0	0	0	0	0	0
C061-7	SAMN38340672	PRJNA1043437	13	1	1	1	0	1	1	1	0	0	0	0	0	0	0	0	0	0	0	1	1	1	0	1	1	1	1	109	1	1	1	1	1	1	1	1	1	1	1	1	1	0	0	0	0	0	0
C062-2	SAMN38340673	PRJNA1043437	7	0	0	0	0	1	1	0	0	0	0	0	0	0	0	0	0	0	0	1	0	0	0	1	1	1	1	105	1	1	1	0	0	0	0	1	1	1	1	1	1	0	0	0	1	0	0
C063-4	SAMN38340674	PRJNA1043437	5	0	0	0	0	0	0	0	0	0	1	0	0	0	0	0	0	0	0	0	0	0	0	1	1	1	1	91	1	1	0	0	0	0	0	1	1	1	1	1	1	0	0	0	0	0	0
C064-5	SAMN38340675	PRJNA1043437	11	0	0	1	0	0	1	1	0	0	0	0	0	0	0	1	0	0	0	1	1	1	0	1	1	1	1	103	1	1	1	0	0	0	0	1	1	1	1	1	1	0	0	0	0	0	0
C068-7	SAMN38340676	PRJNA1043437	5	0	0	0	0	0	0	0	0	0	0	0	0	0	0	0	0	0	0	1	0	0	0	1	1	1	1	95	1	1	0	0	0	0	0	1	0	0	0	0	0	0	0	0	0	0	0
C069-1	SAMN38340677	PRJNA1043437	11	0	0	1	0	0	1	1	0	0	1	0	0	0	0	0	0	0	0	1	1	1	0	1	1	1	1	106	1	1	1	0	0	0	0	1	1	1	1	1	1	0	0	0	0	0	0
C070	SAMN38340678	PRJNA1043437	8	0	1	0	0	1	1	0	0	0	0	0	0	0	0	0	0	0	0	1	0	0	0	1	1	1	1	117	1	1	1	1	1	1	1	1	1	1	1	1	1	0	0	0	1	0	0
C073-1	SAMN38340679	PRJNA1043437	6	0	1	0	0	0	1	0	0	0	0	0	0	0	0	0	0	0	0	0	0	0	0	1	1	1	1	114	1	1	1	1	1	1	1	1	1	1	1	1	1	0	0	0	0	1	0
C073-5	SAMN38340680	PRJNA1043437	10	0	0	1	0	0	0	1	0	0	1	0	0	0	0	0	0	0	0	1	1	1	0	1	1	1	1	108	1	1	0	0	0	0	0	1	1	1	1	1	1	0	0	0	1	1	0
C082-6	SAMN38340681	PRJNA1043437	8	1	0	0	0	0	1	0	0	1	0	0	0	0	0	0	0	0	0	1	0	0	0	1	1	1	1	102	1	1	1	0	0	0	0	1	1	1	1	1	1	0	0	0	0	0	0
C084-8	SAMN38340682	PRJNA1043437	10	0	0	0	0	0	1	1	0	0	0	0	0	1	0	0	0	0	0	1	1	1	0	1	1	1	1	95	1	1	1	0	0	0	0	1	0	0	0	0	0	0	0	0	0	0	0
C085-2	SAMN38340683	PRJNA1043437	11	1	0	0	0	0	1	1	0	0	0	0	0	1	0	0	0	0	0	1	1	0	1	1	1	1	1	109	1	1	0	0	0	0	0	1	1	1	1	1	1	0	0	0	1	1	0
C087-3	SAMN38340684	PRJNA1043437	8	0	1	0	0	1	1	0	0	0	0	0	0	0	0	0	0	0	0	1	0	0	0	1	1	1	1	118	1	1	1	0	0	0	0	1	1	1	1	1	1	1	1	1	1	1	1
C090-1	SAMN38340685	PRJNA1043437	10	0	1	1	0	0	0	1	0	1	0	0	0	0	0	0	0	0	0	1	0	1	0	1	1	1	1	98	1	1	0	0	0	0	0	1	1	1	1	1	1	0	0	0	0	0	0
C090-2	SAMN38340686	PRJNA1043437	10	0	1	1	0	0	0	1	0	1	0	0	0	0	0	0	0	0	0	1	0	1	0	1	1	1	1	96	1	1	0	0	0	0	0	1	1	1	1	1	1	0	0	0	0	0	0
C090-3	SAMN38340687	PRJNA1043437	10	0	1	1	0	0	0	1	0	1	0	0	0	0	0	0	0	0	0	1	0	1	0	1	1	1	1	97	1	1	0	0	0	0	0	1	1	1	1	1	1	0	0	0	0	0	0
C092-1	SAMN38340688	PRJNA1043437	7	0	1	0	0	0	0	0	0	1	0	0	0	0	0	0	0	0	0	1	0	0	0	1	1	1	1	99	1	1	0	0	0	0	0	1	1	1	1	1	1	0	0	0	0	0	0
C092-2	SAMN38340689	PRJNA1043437	7	0	1	0	0	0	0	0	0	1	0	0	0	0	0	0	0	0	0	1	0	0	0	1	1	1	1	99	1	1	0	0	0	0	0	1	1	1	1	1	1	0	0	0	0	0	0
C092-4	SAMN38340690	PRJNA1043437	10	0	0	1	0	0	0	1	0	0	1	0	0	0	0	0	0	0	0	1	1	1	0	1	1	1	1	104	1	1	0	0	0	0	0	1	1	1	1	1	0	0	0	0	1	1	0
C092-5	SAMN38340691	PRJNA1043437	7	0	1	0	0	0	0	0	0	1	0	0	0	0	0	0	0	0	0	1	0	0	0	1	1	1	1	98	1	1	0	0	0	0	0	1	1	1	1	1	1	0	0	0	0	0	0
C092-6	SAMN38340692	PRJNA1043437	8	0	1	0	0	0	0	0	0	1	1	0	0	0	0	0	0	0	0	1	0	0	0	1	1	1	1	100	1	1	0	0	0	0	0	1	1	1	1	1	1	0	0	0	0	0	0
C093-1	SAMN38340693	PRJNA1043437	7	0	0	0	0	0	1	0	0	0	1	0	0	0	0	0	0	0	0	1	0	0	0	1	1	1	1	97	1	1	1	0	0	0	0	1	1	1	1	1	1	0	0	0	0	0	0
C093-3	SAMN38340694	PRJNA1043437	5	0	0	0	0	0	0	0	0	0	1	0	0	0	0	0	0	0	0	0	0	0	0	1	1	1	1	107	1	1	1	0	0	0	0	1	1	1	1	1	1	0	0	0	0	0	0
C095-1	SAMN38340695	PRJNA1043437	5	0	0	0	0	0	0	0	0	0	1	0	0	0	0	0	0	0	0	0	0	0	0	1	1	1	1	107	1	1	1	0	0	0	0	1	1	1	1	1	1	0	0	0	0	0	0
C095-2	SAMN38340696	PRJNA1043437	5	0	0	0	0	0	0	0	0	0	1	0	0	0	0	0	0	0	0	0	0	0	0	1	1	1	1	107	1	1	1	0	0	0	0	1	1	1	1	1	1	0	0	0	0	0	0
C095-3	SAMN38340697	PRJNA1043437	7	0	0	0	0	0	1	0	0	0	1	0	0	0	0	0	0	0	0	1	0	0	0	1	1	1	1	98	1	1	1	0	0	0	0	1	1	1	1	1	1	0	0	0	0	0	0
C096-4	SAMN38340698	PRJNA1043437	8	1	0	0	0	0	1	0	0	1	0	0	0	0	0	0	0	0	0	1	0	0	0	1	1	1	1	101	1	1	1	0	0	0	0	1	1	1	1	1	1	0	0	0	0	0	0
C096-5	SAMN38340699	PRJNA1043437	8	1	0	0	0	0	1	0	0	1	0	0	0	0	0	0	0	0	0	1	0	0	0	1	1	1	1	101	1	1	1	0	0	0	0	1	1	1	1	1	1	0	0	0	0	0	0
C100-3	SAMN38340700	PRJNA1043437	10	1	0	0	0	0	1	1	0	0	0	0	1	0	0	0	0	0	0	1	0	0	1	1	1	1	1	99	1	1	1	0	0	0	0	1	1	1	1	1	1	0	0	0	0	0	0
C101-10	SAMN38340701	PRJNA1043437	10	0	0	0	0	0	1	1	0	0	0	0	0	1	0	0	0	0	0	1	1	1	0	1	1	1	1	95	1	1	1	0	0	0	0	1	0	0	0	0	0	0	0	0	0	0	0
C102-3	SAMN38340702	PRJNA1043437	9	0	0	0	0	1	1	0	0	0	1	0	0	0	0	0	0	0	0	1	0	1	0	1	1	1	1	118	1	1	1	0	0	0	0	1	1	1	1	1	1	1	1	1	1	1	1
C106-3	SAMN38340703	PRJNA1043437	13	1	1	1	0	1	1	1	0	0	0	0	0	0	0	0	0	0	0	1	1	1	0	1	1	1	1	109	1	1	1	1	1	1	1	1	1	1	1	1	1	0	0	0	0	0	0
C106-8	SAMN38340664	PRJNA1043437	9	0	0	0	0	0	0	1	0	0	1	0	0	0	0	0	0	0	0	1	1	1	0	1	1	1	1	107	1	1	1	0	0	0	0	1	1	1	1	1	1	0	0	0	1	0	0
C108-1	SAMN38340705	PRJNA1043437	6	0	0	0	0	0	1	0	0	0	0	0	0	0	0	0	0	0	0	1	0	0	0	1	1	1	1	103	1	1	1	0	0	0	0	1	1	1	1	1	1	0	0	0	0	0	0
C112	SAMN38340706	PRJNA1043437	9	0	0	1	0	0	0	1	0	0	1	0	0	0	0	0	0	0	0	1	0	1	0	1	1	1	1	111	1	1	0	0	0	0	0	1	1	1	1	1	1	0	0	0	1	1	0
C113-1	SAMN38340707	PRJNA1043437	6	0	0	0	0	0	0	0	0	0	1	0	0	0	0	0	0	0	0	1	0	0	0	1	1	1	1	108	1	1	1	0	0	0	0	1	1	1	1	1	1	1	1	0	0	0	0
C122-1	SAMN38340708	PRJNA1043437	11	1	0	1	0	0	0	1	0	0	1	0	0	0	0	0	0	0	0	1	1	1	0	1	1	1	1	107	1	1	0	0	0	0	0	1	1	1	1	1	1	0	0	0	1	1	0
C124-2	SAMN38340709	PRJNA1043437	7	1	0	0	0	0	1	0	0	0	1	0	0	0	0	0	0	0	0	0	0	0	0	1	1	1	1	115	1	1	1	1	1	1	1	1	1	1	1	1	1	0	0	0	0	1	0
C124-5	SAMN38340710	PRJNA1043437	8	1	0	0	0	0	1	0	0	0	1	0	0	0	0	0	0	0	0	1	0	0	0	1	1	1	1	100	1	1	1	0	0	0	0	1	1	1	1	1	1	0	0	0	0	0	0
C124-7	SAMN38340631	PRJNA1043437	6	0	0	0	0	0	1	0	0	0	1	0	0	0	0	0	0	0	0	0	0	0	0	1	1	1	1	115	1	1	1	1	1	1	1	1	1	1	1	1	0	0	0	0	0	1	0
C125-1	SAMN38340712	PRJNA1043437	11	0	0	1	0	0	1	1	0	0	0	0	0	1	0	0	0	0	0	1	1	1	0	1	1	1	1	109	1	1	0	0	0	0	0	1	1	1	1	1	1	0	0	0	1	1	0
C125-3	SAMN38340713	PRJNA1043437	6	0	0	0	0	0	0	0	0	0	1	0	0	0	0	0	0	0	0	1	0	0	0	1	1	1	1	96	1	1	0	0	0	0	0	1	0	0	0	0	0	0	0	0	0	0	0
C126-3	SAMN38340714	PRJNA1043437	9	0	0	0	0	1	1	0	0	0	1	0	0	0	0	0	0	0	0	1	0	1	0	1	1	1	1	122	1	1	1	0	0	0	0	1	1	1	1	1	1	1	1	1	1	1	1
C127-2	SAMN38340715	PRJNA1043437	7	0	0	0	0	0	1	0	0	0	1	0	0	0	0	0	0	0	0	1	0	0	0	1	1	1	1	102	1	1	1	0	0	0	0	1	1	1	1	1	1	0	0	0	0	0	0
C130-2	SAMN38340716	PRJNA1043437	6	0	0	0	0	0	0	0	0	0	1	0	0	0	0	0	0	0	0	1	0	0	0	1	1	1	1	108	1	1	1	0	0	0	0	1	1	1	1	1	1	0	0	0	0	0	0
C132-3	SAMN38340717	PRJNA1043437	6	0	0	0	0	0	0	0	0	0	1	0	0	0	0	0	0	0	0	1	0	0	0	1	1	1	1	96	1	1	0	0	0	0	0	1	0	0	0	0	0	0	0	0	0	0	0
C133	SAMN38340718	PRJNA1043437	12	0	1	1	0	1	1	1	0	0	0	0	0	0	0	0	0	0	0	1	1	0	1	1	1	1	1	119	1	1	1	1	1	1	1	1	1	1	1	1	1	0	0	0	1	0	0
C134	SAMN38340719	PRJNA1043437	6	0	0	0	0	0	0	0	0	0	1	0	0	0	0	0	0	0	0	1	0	0	0	1	1	1	1	123	1	1	1	0	0	0	0	1	1	1	1	1	1	1	1	1	1	1	1
C135-1	SAMN38340720	PRJNA1043437	13	1	1	1	0	1	1	1	0	0	0	0	0	0	0	0	0	0	0	1	1	1	0	1	1	1	1	109	1	1	1	1	1	1	1	1	1	1	1	1	1	0	0	0	0	0	0
C137-1	SAMN38340721	PRJNA1043437	11	0	0	1	0	0	1	1	0	1	0	0	0	0	0	0	0	0	0	1	1	1	0	1	1	1	1	122	1	1	0	0	0	0	0	1	1	1	1	1	1	0	0	1	1	1	1
C137-2	SAMN38340722	PRJNA1043437	7	0	0	0	0	1	1	0	0	0	0	0	0	0	0	0	0	0	0	1	0	0	0	1	1	1	1	106	1	1	1	0	0	0	0	1	1	1	1	1	1	0	0	0	1	0	0
C143	SAMN38340723	PRJNA1043437	13	1	1	1	0	1	1	1	0	0	0	0	0	0	0	0	0	0	0	1	1	1	0	1	1	1	1	109	1	1	1	1	1	1	1	1	1	1	1	1	1	0	0	0	0	0	0
C144-1	SAMN38340724	PRJNA1043437	6	0	0	0	0	0	0	0	0	0	1	0	0	0	0	0	0	0	0	1	0	0	0	1	1	1	1	121	1	1	1	0	0	0	0	1	1	1	1	1	1	1	1	1	1	1	1
C144-3	SAMN38340725	PRJNA1043437	6	0	0	0	0	0	0	0	0	0	1	0	0	0	0	0	0	0	0	1	0	0	0	1	1	1	1	121	1	1	1	0	0	0	0	1	1	1	1	1	1	0	0	1	1	1	1
C144-4	SAMN38340726	PRJNA1043437	6	0	0	0	0	0	0	0	0	0	1	0	0	0	0	0	0	0	0	1	0	0	0	1	1	1	1	122	1	1	1	0	0	0	0	1	1	1	1	1	1	1	1	1	1	1	1
C146-1	SAMN38340727	PRJNA1043437	5	0	0	0	0	0	0	0	0	0	0	0	0	0	0	0	0	0	0	1	0	0	0	1	1	1	1	106	1	1	1	0	0	0	0	1	1	1	1	1	1	0	0	0	1	0	0
C148-2	SAMN38340728	PRJNA1043437	10	0	0	1	0	0	0	1	0	0	1	0	0	0	0	0	0	0	0	1	1	1	0	1	1	1	1	108	1	1	0	0	0	0	0	1	1	1	1	1	1	0	0	0	1	0	0
C150	SAMN38340729	PRJNA1043437	11	0	1	1	0	1	1	1	0	0	0	0	0	0	0	0	0	0	0	1	0	0	1	1	1	1	1	116	1	1	1	1	1	1	1	1	1	1	1	1	0	0	0	0	1	0	0
ERR3164067	SAMEA5359721	PRJEB31331	6	0	1	0	0	0	1	0	0	0	0	0	0	0	0	0	0	0	0	0	0	0	0	1	1	1	1	104	1	1	0	0	0	0	0	1	1	1	1	1	1	0	0	0	1	0	0
ERR4801356	SAMEA7534012	PRJEB41135	6	0	1	0	0	0	1	0	0	0	0	0	0	0	0	0	0	0	0	0	0	0	0	1	1	1	1	103	1	1	0	0	0	0	0	1	1	1	1	1	1	0	0	0	1	0	0
SRR12686238	SAMN16129301	PRJNA662614	7	0	0	0	0	0	0	0	0	0	0	0	0	0	0	0	1	0	1	1	0	0	0	1	1	1	1	104	1	1	1	0	0	0	0	1	1	1	1	1	1	0	0	0	1	0	0
SRR23587241	SAMN33415827	PRJNA258022	8	0	0	0	0	1	1	0	0	0	0	0	0	1	0	0	0	0	0	1	0	0	0	1	1	1	1	99	1	1	1	0	0	0	0	1	0	0	0	0	0	0	0	0	0	0	0
SRR24434786	SAMN33415827	PRJNA258022	8	0	0	0	0	1	1	0	0	0	0	0	0	1	0	0	0	0	0	1	0	0	0	1	1	1	1	99	1	1	1	0	0	0	0	1	0	0	0	0	0	0	0	0	0	0	0
SRR6314017	SAMN08054980	PRJNA258022	6	0	1	0	0	0	1	0	0	0	0	0	0	0	0	0	0	0	0	0	0	0	0	1	1	1	1	104	1	1	0	0	0	0	0	1	1	1	1	1	1	0	0	0	1	0	0
SRR6314021	SAMN08054981	PRJNA258022	6	0	0	0	0	0	1	0	0	0	0	0	0	0	0	0	0	0	0	0	0	0	1	1	1	1	1	105	1	1	1	0	0	0	0	1	1	1	1	1	1	0	0	0	0	0	0
SRR6314024	SAMN08054978	PRJNA258022	7	0	1	0	0	0	1	0	0	0	0	0	0	0	0	0	0	0	0	0	0	0	1	1	1	1	1	115	1	1	1	1	1	1	1	1	1	1	1	1	1	0	0	0	1	0	0
SRR6314025	SAMN08054990	PRJNA258022	9	0	0	0	0	1	1	0	0	0	1	0	0	0	0	0	0	0	0	1	0	0	1	1	1	1	1	110	1	1	1	1	1	1	1	1	1	1	1	1	1	0	0	0	0	1	0
SRR6314026	SAMN08054979	PRJNA258022	8	0	1	0	0	0	1	0	0	0	0	0	0	0	0	0	0	0	0	1	0	0	1	1	1	1	1	110	1	1	1	1	1	1	1	1	1	1	1	1	1	0	0	0	0	0	0
SRR6314028	SAMN08054989	PRJNA258022	7	0	0	0	0	1	1	0	0	0	0	0	0	1	0	0	0	0	0	0	0	0	0	1	1	1	1	96	1	1	1	0	0	0	0	1	0	0	0	0	0	0	0	0	0	0	0
SRR6314030	SAMN08054988	PRJNA258022	9	0	0	0	0	1	1	0	0	0	1	0	0	0	0	0	0	0	0	1	0	0	1	1	1	1	1	110	1	1	1	1	1	1	1	1	1	1	1	1	1	0	0	0	0	1	0
SRR6314035	SAMN08054996	PRJNA258022	8	0	1	0	0	0	0	0	0	1	0	0	0	0	0	0	0	0	0	1	0	0	1	1	1	1	1	96	1	1	0	0	0	0	0	1	1	1	1	1	1	0	0	0	0	0	0
SRR6314042	SAMN08054994	PRJNA258022	8	0	1	0	0	0	0	0	0	1	0	0	0	0	0	0	0	0	0	1	0	0	1	1	1	1	1	96	1	1	0	0	0	0	0	1	1	1	1	1	1	0	0	0	0	0	0
SRR6314048	SAMN08054995	PRJNA258022	8	0	1	0	0	0	0	0	0	1	0	0	0	0	0	0	0	0	0	1	0	0	1	1	1	1	1	96	1	1	0	0	0	0	0	1	1	1	1	1	1	0	0	0	0	0	0
SRR6314054	SAMN08055000	PRJNA258022	7	0	0	0	0	1	1	0	0	0	0	0	0	1	0	0	0	0	0	0	0	0	0	1	1	1	1	104	1	1	0	0	0	0	0	1	1	1	1	1	1	0	0	0	0	1	0
SRR6314223	SAMN08054999	PRJNA258022	5	0	0	0	0	0	0	0	0	0	1	0	0	0	0	0	0	0	0	0	0	0	0	1	1	1	1	101	1	1	0	0	0	0	0	1	1	1	1	1	1	0	0	0	1	0	0
SRR6314231	SAMN08055002	PRJNA258022	4	0	0	0	0	0	0	0	0	0	0	0	0	0	0	0	0	0	0	0	0	0	0	1	1	1	1	105	1	1	1	0	0	0	0	1	1	1	1	1	1	0	0	0	1	1	0
SRR6314321	SAMN08055004	PRJNA258022	5	0	0	0	0	0	0	0	0	0	1	0	0	0	0	0	0	0	0	0	0	0	0	1	1	1	1	99	1	1	1	0	0	0	0	1	1	1	1	1	1	0	0	0	0	0	0
SRR6314323	SAMN08055003	PRJNA258022	5	0	0	0	0	0	0	0	0	0	1	0	0	0	0	0	0	0	0	0	0	0	0	1	1	1	1	101	1	1	0	0	0	0	0	1	1	1	1	1	1	0	0	0	1	0	0
SRR6314324	SAMN08055005	PRJNA258022	6	0	0	0	0	0	1	0	0	0	0	0	0	0	0	0	0	0	0	1	0	0	0	1	1	1	1	104	1	1	1	0	0	0	0	1	1	1	1	1	1	0	0	0	0	0	0
SRR6314325	SAMN08055006	PRJNA258022	6	0	1	0	0	0	1	0	0	0	0	0	0	0	0	0	0	0	0	0	0	0	0	1	1	1	1	103	1	1	0	0	0	0	0	1	1	1	1	1	1	0	0	0	1	0	0
SRR6314326	SAMN08055029	PRJNA258022	7	0	0	0	0	1	1	0	1	0	0	0	0	0	0	0	0	0	0	0	0	0	0	1	1	1	1	95	1	1	0	0	0	0	0	1	0	0	0	0	0	0	0	0	0	0	0
SRR6314738	SAMN08053097	PRJNA258022	4	0	0	0	0	0	0	0	0	0	0	0	0	0	0	0	0	0	0	0	0	0	0	1	1	1	1	105	1	1	1	0	0	0	0	1	1	1	1	1	1	0	0	0	0	1	0
SRR6314740	SAMN08053096	PRJNA258022	8	0	1	0	0	0	1	0	0	0	0	0	0	0	0	0	0	0	0	1	0	0	1	1	1	1	1	110	1	1	1	1	1	1	1	1	1	1	1	1	1	0	0	0	0	0	0
SRR6314741	SAMN08053099	PRJNA258022	4	0	0	0	0	0	0	0	0	0	0	0	0	0	0	0	0	0	0	0	0	0	0	1	1	1	1	104	1	1	1	0	0	0	0	1	1	1	1	1	1	0	0	0	0	1	0
SRR6314742	SAMN08053098	PRJNA258022	5	0	1	0	0	0	0	0	0	0	0	0	0	0	0	0	0	0	0	0	0	0	0	1	1	1	1	118	1	1	1	0	0	0	0	1	1	1	1	1	1	1	1	1	1	1	1
SRR6314743	SAMN08053121	PRJNA258022	6	0	0	0	0	0	1	0	0	0	0	0	0	0	0	0	0	0	0	1	0	0	0	1	1	1	1	103	1	1	1	0	0	0	0	1	1	1	1	1	1	0	0	0	0	0	0
SRR6314744	SAMN08053120	PRJNA258022	6	0	1	0	0	0	1	0	0	0	0	0	0	0	0	0	0	0	0	0	0	0	0	1	1	1	1	102	1	1	0	0	0	0	0	1	1	1	1	1	1	0	0	0	1	0	0
SRR6314745	SAMN08053123	PRJNA258022	7	0	0	0	0	0	1	0	0	0	1	0	0	0	0	0	0	0	0	1	0	0	0	1	1	1	1	100	1	1	1	0	0	0	0	1	1	1	1	1	1	0	0	0	0	0	0
SRR6314746	SAMN08053122	PRJNA258022	7	0	1	0	0	0	1	0	0	0	0	0	0	0	0	0	0	0	0	1	0	0	0	1	1	1	1	114	1	1	1	1	1	1	1	1	1	1	1	1	1	0	0	0	1	0	0
SRR6314747	SAMN08053124	PRJNA258022	8	0	0	0	0	1	1	0	0	0	0	0	0	1	0	0	0	0	0	1	0	0	0	1	1	1	1	94	1	1	1	0	0	0	0	1	0	0	0	0	0	0	0	0	0	0	0
SRR6314831	SAMN08053149	PRJNA258022	4	0	0	0	0	0	0	0	0	0	0	0	0	0	0	0	0	0	0	0	0	0	0	1	1	1	1	106	1	1	1	0	0	0	0	1	1	1	1	1	1	0	0	0	1	1	0
SRR6314854	SAMN08053150	PRJNA258022	4	0	0	0	0	0	0	0	0	0	0	0	0	0	0	0	0	0	0	0	0	0	0	1	1	1	1	105	1	1	1	0	0	0	0	1	1	1	1	1	1	0	0	0	1	1	0
SRR6314855	SAMN08053151	PRJNA258022	4	0	0	0	0	0	0	0	0	0	0	0	0	0	0	0	0	0	0	0	0	0	0	1	1	1	1	105	1	1	1	0	0	0	0	1	1	1	1	1	1	0	0	0	0	1	0
SRR6314856	SAMN08053152	PRJNA258022	4	0	0	0	0	0	0	0	0	0	0	0	0	0	0	0	0	0	0	0	0	0	0	1	1	1	1	105	1	1	1	0	0	0	0	1	1	1	1	1	1	0	0	0	1	1	0
SRR6314857	SAMN08053153	PRJNA258022	6	0	0	0	0	0	1	0	0	0	1	0	0	0	0	0	0	0	0	0	0	0	0	1	1	1	1	99	1	1	0	0	0	0	0	1	1	1	1	1	1	0	0	0	0	0	0
SRR6314858	SAMN08053335	PRJNA258022	6	0	1	0	0	0	1	0	0	0	0	0	0	0	0	0	0	0	0	0	0	0	0	1	1	1	1	103	1	1	0	0	0	0	0	1	1	1	1	1	1	0	0	0	1	0	0
SRR6314859	SAMN08053334	PRJNA258022	6	0	0	0	0	0	0	0	0	0	1	0	0	0	0	0	0	0	0	0	0	1	0	1	1	1	1	104	1	1	1	0	0	0	0	1	1	1	1	1	1	0	0	0	0	0	0
SRR6314860	SAMN08053336	PRJNA258022	6	0	0	0	0	0	1	0	0	0	1	0	0	0	0	0	0	0	0	0	0	0	0	1	1	1	1	114	1	1	1	1	1	1	1	1	1	1	1	1	1	0	0	0	0	1	0
SRR6314861	SAMN08053337	PRJNA258022	5	0	0	0	0	0	0	0	0	0	1	0	0	0	0	0	0	0	0	0	0	0	0	1	1	1	1	98	1	1	0	0	0	0	0	1	0	0	0	1	1	0	0	0	0	0	0
SRR6314862	SAMN08053338	PRJNA258022	9	0	1	1	1	0	1	0	0	0	0	0	0	0	0	0	0	0	0	1	0	0	0	1	1	1	1	105	1	1	0	0	0	0	0	1	1	1	1	1	1	0	0	0	0	0	0
SRR6314863	SAMN08053340	PRJNA258022	6	0	0	0	0	0	1	0	0	0	0	0	0	0	0	0	0	0	0	1	0	0	0	1	1	1	1	103	1	1	1	0	0	0	0	1	1	1	1	1	1	0	0	0	0	0	0
SRR6314866	SAMN08053341	PRJNA258022	8	0	0	0	0	0	1	0	0	0	1	0	0	0	0	0	0	0	0	1	0	0	1	1	1	1	1	104	1	1	1	0	0	0	0	1	1	1	1	1	1	0	0	0	0	0	0
SRR6314867	SAMN08053344	PRJNA258022	6	0	0	0	0	0	1	0	0	0	0	0	0	0	0	0	0	0	0	0	0	0	1	1	1	1	1	100	1	1	1	0	0	0	0	1	1	1	1	1	1	0	0	0	0	0	0
SRR6314868	SAMN08053345	PRJNA258022	8	0	0	1	1	0	1	0	0	0	1	0	0	0	0	0	0	0	0	1	0	0	0	1	0	1	1	103	1	1	1	0	0	0	0	1	1	1	1	1	1	0	0	0	0	0	0
SRR6314869	SAMN08053343	PRJNA258022	4	0	0	0	0	0	0	0	0	0	0	0	0	0	0	0	0	0	0	0	0	0	0	1	1	1	1	102	1	1	0	0	0	0	0	1	1	1	1	1	1	0	0	0	0	1	0
SRR6314872	SAMN08053346	PRJNA258022	9	0	1	1	1	0	1	0	0	0	0	0	0	0	0	0	0	0	0	1	0	0	0	1	1	1	1	105	1	1	0	0	0	0	0	1	1	1	1	1	1	0	0	0	0	0	0
SRR6314873	SAMN08053347	PRJNA258022	7	0	1	0	0	0	0	0	0	0	0	0	0	0	0	0	0	1	0	1	0	0	0	1	1	1	1	104	1	1	1	0	0	0	0	1	1	1	1	1	1	0	0	0	0	0	0
SRR6314874	SAMN08053348	PRJNA258022	5	0	0	0	0	0	0	0	0	0	0	1	0	0	0	0	0	0	0	0	0	0	0	1	1	1	1	100	1	1	0	0	0	0	0	1	1	1	1	1	1	0	0	0	0	0	0
SRR6314877	SAMN08053349	PRJNA258022	7	0	0	0	0	0	1	0	0	0	1	0	0	0	0	0	0	0	0	1	0	0	0	1	1	1	1	118	1	1	1	0	0	0	0	1	1	1	1	1	1	0	0	1	1	1	1
SRR6314878	SAMN08053350	PRJNA258022	9	0	0	0	0	1	1	0	0	0	1	0	0	0	0	0	0	0	0	1	0	0	1	1	1	1	1	119	1	1	1	0	0	0	0	1	1	1	1	1	1	1	1	1	1	1	1
SRR6314879	SAMN08053351	PRJNA258022	7	0	0	0	0	0	1	0	0	0	1	0	0	0	0	0	0	0	0	1	0	0	0	1	1	1	1	107	1	1	1	0	0	0	0	1	1	1	1	1	1	0	0	0	0	0	0
SRR6314880	SAMN08053352	PRJNA258022	12	1	0	1	0	0	1	1	0	0	0	0	0	1	0	0	0	0	0	1	1	1	0	1	1	1	1	108	1	1	0	0	0	0	0	1	1	1	1	1	1	0	0	0	1	1	0
SRR6314881	SAMN08053353	PRJNA258022	9	0	0	0	0	1	1	0	0	1	0	0	0	0	0	0	0	0	0	1	0	1	0	1	1	1	1	98	1	1	0	0	0	0	0	1	1	1	1	1	1	0	0	0	0	0	0
SRR6314882	SAMN08053354	PRJNA258022	6	0	0	0	0	0	0	0	0	0	1	0	0	0	0	0	0	0	0	1	0	0	0	1	1	1	1	110	1	1	1	1	1	1	1	1	1	1	1	1	1	0	0	0	0	1	0
SRR6314883	SAMN08053355	PRJNA258022	7	0	1	0	0	0	1	0	0	0	0	0	0	0	0	0	0	0	0	1	0	0	0	1	1	1	1	105	1	1	0	0	0	0	0	1	1	1	1	1	1	0	0	0	1	0	0
SRR6314884	SAMN08053499	PRJNA258022	6	0	0	0	0	0	0	0	0	0	1	0	0	0	0	0	0	0	0	0	0	1	0	1	1	1	1	105	1	1	1	0	0	0	0	1	1	1	1	1	1	0	0	0	0	1	0
SRR6314885	SAMN08053500	PRJNA258022	7	0	0	0	0	0	0	0	0	0	1	0	0	0	0	0	0	0	0	1	0	1	0	1	1	1	1	103	1	1	1	0	0	0	0	1	1	1	1	1	1	0	0	0	0	0	0
SRR6315286	SAMN08053901	PRJNA258022	6	0	0	0	0	0	0	0	0	0	1	0	0	0	0	0	0	0	0	0	0	1	0	1	1	1	1	95	1	1	1	0	0	0	0	1	1	1	1	1	1	0	0	0	0	0	0
SRR6315287	SAMN08054119	PRJNA258022	9	0	0	0	0	1	1	0	0	0	1	0	0	0	0	0	0	0	0	1	0	0	1	1	1	1	1	99	1	1	0	0	0	0	0	1	1	1	1	1	1	0	0	0	0	0	0
SRR6315298	SAMN08054502	PRJNA258022	7	0	1	0	0	0	1	0	0	0	0	0	0	0	0	0	0	0	0	0	0	1	0	1	1	1	1	104	1	1	0	0	0	0	0	1	1	1	1	1	1	0	0	0	1	0	0
SRR6315299	SAMN08054605	PRJNA258022	6	0	1	0	0	0	0	0	0	0	0	0	0	0	0	0	0	1	0	0	0	0	0	1	1	1	1	103	1	1	1	0	0	0	0	1	1	1	1	1	1	0	0	0	0	0	0
SRR6315300	SAMN08054604	PRJNA258022	6	0	1	0	0	0	0	0	0	0	0	0	0	0	0	0	0	1	0	0	0	0	0	1	1	1	1	103	1	1	1	0	0	0	0	1	1	1	1	1	1	0	0	0	0	0	0
SRR6315301	SAMN08054603	PRJNA258022	6	0	1	0	0	0	0	0	0	0	0	0	0	0	0	0	0	1	0	0	0	0	0	1	1	1	1	103	1	1	1	0	0	0	0	1	1	1	1	1	1	0	0	0	0	0	0
SRR6315302	SAMN08054607	PRJNA258022	4	0	0	0	0	0	0	0	0	0	0	0	0	0	0	0	0	0	0	0	0	0	0	1	1	1	1	104	1	1	1	0	0	0	0	1	1	1	1	1	1	0	0	0	0	1	0
SRR6315303	SAMN08054606	PRJNA258022	5	0	0	0	0	0	0	0	0	0	1	0	0	0	0	0	0	0	0	0	0	0	0	1	1	1	1	103	1	1	1	0	0	0	0	1	1	1	1	1	1	0	0	0	0	0	0
SRR6315304	SAMN08054608	PRJNA258022	8	0	1	0	0	0	1	0	0	0	0	0	0	0	0	0	0	0	0	1	0	0	1	1	1	1	1	104	1	1	0	0	0	0	0	1	1	1	1	1	1	0	0	0	1	0	0
SRR6315305	SAMN08054647	PRJNA258022	6	0	1	0	0	0	1	0	0	0	0	0	0	0	0	0	0	0	0	0	0	0	0	1	1	1	1	103	1	1	0	0	0	0	0	1	1	1	1	1	1	0	0	0	1	0	0
SRR6315306	SAMN08054648	PRJNA258022	7	0	0	0	0	0	1	0	0	0	0	0	0	0	0	0	0	0	0	1	0	0	1	1	1	1	1	106	1	1	1	0	0	0	0	1	1	1	1	1	1	0	0	0	0	1	0
SRR6315307	SAMN08054651	PRJNA258022	6	0	0	0	0	0	0	0	0	0	1	0	0	0	0	0	0	0	0	0	0	1	0	1	1	1	1	105	1	1	1	0	0	0	0	1	1	1	1	1	1	0	0	0	0	1	0
SRR6315308	SAMN08054655	PRJNA258022	4	0	0	0	0	0	0	0	0	0	0	0	0	0	0	0	0	0	0	0	0	0	0	1	1	1	1	105	1	1	1	0	0	0	0	1	1	1	1	1	1	0	0	0	0	1	0
SRR6315309	SAMN08054653	PRJNA258022	4	0	0	0	0	0	0	0	0	0	0	0	0	0	0	0	0	0	0	0	0	0	0	1	1	1	1	104	1	1	1	0	0	0	0	1	1	1	1	1	1	0	0	0	0	1	0
SRR6315310	SAMN08054654	PRJNA258022	6	0	0	0	0	0	1	0	0	0	0	0	0	0	0	0	0	0	0	1	0	0	0	1	1	1	1	104	1	1	1	0	0	0	0	1	1	1	1	1	1	0	0	0	0	0	0
SRR6315311	SAMN08054658	PRJNA258022	5	0	0	0	0	0	0	0	0	0	0	0	0	0	0	0	0	0	0	1	0	0	0	1	1	1	1	108	1	1	1	1	1	1	1	1	1	1	1	1	1	0	0	0	0	0	0
SRR6315312	SAMN08054660	PRJNA258022	8	0	0	0	0	0	1	0	0	0	0	0	0	1	0	0	0	0	0	1	0	0	1	1	1	1	1	119	1	1	1	1	1	1	1	1	1	1	1	1	1	0	0	0	0	0	0
SRR6315313	SAMN08054661	PRJNA258022	6	0	1	0	0	0	1	0	0	0	0	0	0	0	0	0	0	0	0	0	0	0	0	1	1	1	1	103	1	1	0	0	0	0	0	1	1	1	1	1	1	0	0	0	1	0	0
SRR6315314	SAMN08054663	PRJNA258022	8	0	0	0	0	1	1	0	0	0	1	0	0	0	0	0	0	0	0	1	0	0	0	1	1	1	1	119	1	1	1	0	0	0	0	1	1	1	1	1	1	1	1	1	1	1	1
SRR6315315	SAMN08054669	PRJNA258022	9	0	0	1	0	0	1	1	0	1	0	0	0	0	0	0	0	0	0	0	1	0	0	1	1	1	1	102	1	1	1	0	0	0	0	1	1	1	1	1	1	0	0	0	0	0	0
SRR6315332	SAMN08054668	PRJNA258022	12	1	0	1	0	0	1	1	0	0	0	0	0	1	0	0	0	0	0	1	1	1	0	1	1	1	1	108	1	1	0	0	0	0	0	1	1	1	1	1	1	0	0	0	1	1	0
SRR6315333	SAMN08054672	PRJNA258022	12	1	0	1	0	0	1	1	0	0	0	0	0	1	0	0	0	0	0	1	1	1	0	1	1	1	1	108	1	1	0	0	0	0	0	1	1	1	1	1	1	0	0	0	1	1	0
SRR6315334	SAMN08054671	PRJNA258022	9	0	0	0	0	0	1	0	0	0	1	0	0	0	0	0	0	0	0	1	0	1	1	1	1	1	1	99	1	1	0	0	0	0	0	1	1	1	1	1	1	0	0	0	0	0	0
SRR6315335	SAMN08054673	PRJNA258022	6	0	1	0	0	0	0	0	0	0	0	0	0	0	0	0	0	0	0	1	0	0	0	1	1	1	1	116	1	1	1	1	1	1	1	1	1	1	1	1	0	0	0	0	1	1	0
SRR6315343	SAMN08054687	PRJNA258022	5	0	0	0	0	0	0	0	0	0	1	0	0	0	0	0	0	0	0	0	0	0	0	1	1	1	1	103	1	1	1	0	0	0	0	1	1	1	1	1	1	0	0	0	0	1	0
SRR6315344	SAMN08054686	PRJNA258022	11	1	0	1	0	0	1	1	0	0	0	0	0	0	0	0	0	0	0	1	1	1	0	1	1	1	1	109	1	1	0	0	0	0	0	1	1	1	1	1	1	0	0	0	1	1	0
SRR6315345	SAMN08054771	PRJNA258022	9	0	0	0	0	1	1	0	0	0	1	0	0	0	0	0	0	0	0	1	0	0	1	1	1	1	1	99	1	1	0	0	0	0	0	1	1	1	1	1	1	0	0	0	0	0	0
SRR6315346	SAMN08054772	PRJNA258022	6	0	0	0	0	0	1	0	0	0	0	0	0	0	0	0	0	0	0	1	0	0	0	1	1	1	1	102	1	1	1	0	0	0	0	1	1	1	1	1	0	0	0	0	0	0	0
SRR6315347	SAMN08054774	PRJNA258022	6	0	0	0	0	0	1	0	0	0	0	0	0	0	0	0	0	0	0	1	0	0	0	1	1	1	1	103	1	1	1	0	0	0	0	1	1	1	1	1	1	0	0	0	0	0	0
SRR6315348	SAMN08054775	PRJNA258022	6	0	0	0	0	0	1	0	0	0	0	0	0	0	0	0	0	0	0	1	0	0	0	1	1	1	1	105	1	1	1	0	0	0	0	1	1	1	1	1	1	0	0	0	0	0	0
SRR6315349	SAMN08054776	PRJNA258022	5	0	0	0	0	0	0	0	0	0	1	0	0	0	0	0	0	0	0	0	0	0	0	1	1	1	1	103	1	1	1	0	0	0	0	1	1	1	1	1	1	0	0	0	0	0	0
SRR6315350	SAMN08054777	PRJNA258022	6	0	1	0	0	0	1	0	0	0	0	0	0	0	0	0	0	0	0	0	0	0	0	1	1	1	1	103	1	1	0	0	0	0	0	1	1	1	1	1	1	0	0	0	1	0	0
SRR6315351	SAMN08054779	PRJNA258022	6	0	1	0	0	0	0	0	0	0	0	0	0	0	0	0	0	0	0	1	0	0	0	1	1	1	1	104	1	1	0	0	0	0	0	1	1	1	1	1	1	0	0	0	1	1	0
SRR6315355	SAMN08054780	PRJNA258022	5	0	0	0	0	0	0	0	0	0	1	0	0	0	0	0	0	0	0	0	0	0	0	1	1	1	1	94	1	1	1	0	0	0	0	1	1	1	1	1	1	0	0	0	0	0	0
SRR6315356	SAMN08054781	PRJNA258022	7	0	0	0	0	0	1	0	0	0	0	0	0	0	0	0	0	0	0	1	0	0	1	1	1	1	1	106	1	1	1	0	0	0	0	1	1	1	1	1	1	0	0	0	1	0	0
SRR6315357	SAMN08054782	PRJNA258022	6	0	0	0	0	0	0	0	0	0	1	0	0	0	0	0	0	0	0	0	0	1	0	1	1	1	1	95	1	1	1	0	0	0	0	1	1	1	1	1	1	0	0	0	0	0	0
SRR6315358	SAMN08054784	PRJNA258022	13	0	1	1	0	1	1	1	0	0	1	0	0	0	0	0	0	0	0	1	1	0	1	1	1	1	1	110	1	1	1	1	1	1	1	1	1	1	1	1	1	0	0	0	0	0	0
SRR6315359	SAMN08054785	PRJNA258022	8	0	0	0	0	1	1	0	0	1	0	0	0	0	0	0	0	0	0	0	0	0	1	1	1	1	1	96	1	1	0	0	0	0	0	1	1	1	1	1	1	0	0	0	0	0	0
SRR6315360	SAMN08054786	PRJNA258022	6	0	1	0	0	0	1	0	0	0	0	0	0	0	0	0	0	0	0	0	0	0	0	1	1	1	1	104	1	1	0	0	0	0	0	1	1	1	1	1	1	0	0	0	1	0	0
SRR6315371	SAMN08054819	PRJNA258022	7	0	0	0	0	1	1	0	0	0	0	0	0	1	0	0	0	0	0	0	0	0	0	1	1	1	1	94	1	1	1	0	0	0	0	1	0	0	0	0	0	0	0	0	0	0	0
SRR6315375	SAMN08054942	PRJNA258022	6	0	0	0	0	0	1	0	0	0	0	0	0	0	0	0	0	0	0	1	0	0	0	1	1	1	1	103	1	1	1	0	0	0	0	1	1	1	1	1	1	0	0	0	0	0	0
SRR6315377	SAMN08054947	PRJNA258022	6	0	1	0	0	0	0	0	1	0	0	0	0	0	0	0	0	0	0	0	0	0	0	1	1	1	1	104	1	1	1	0	0	0	0	1	1	1	1	1	1	0	0	0	0	0	0
SRR6315379	SAMN08054943	PRJNA258022	8	0	0	0	0	1	1	0	0	1	0	0	0	0	0	0	0	0	0	0	0	0	1	1	1	1	1	96	1	1	0	0	0	0	0	1	1	1	1	1	1	0	0	0	0	0	0
SRR6315381	SAMN08054944	PRJNA258022	7	0	0	0	0	0	1	0	0	0	0	0	0	0	0	0	0	0	0	1	0	0	1	1	1	1	1	102	1	1	1	0	0	0	0	1	1	1	1	1	1	0	0	0	0	0	0
SRR6315382	SAMN08054948	PRJNA258022	6	0	1	0	0	0	0	0	1	0	0	0	0	0	0	0	0	0	0	0	0	0	0	1	1	1	1	104	1	1	1	0	0	0	0	1	1	1	1	1	1	0	0	0	0	0	0
SRR6315384	SAMN08054946	PRJNA258022	5	0	0	0	0	0	0	0	0	0	0	0	0	0	0	0	0	0	0	1	0	0	0	1	1	1	1	101	1	1	1	0	0	0	0	1	1	1	1	1	1	0	0	0	0	0	0
SRR6315385	SAMN08054949	PRJNA258022	5	0	0	0	0	0	0	0	0	0	1	0	0	0	0	0	0	0	0	0	0	0	0	1	1	1	1	105	1	1	1	0	0	0	0	1	1	1	1	1	1	0	0	0	0	0	0
SRR6315386	SAMN08054950	PRJNA258022	5	0	0	0	0	0	0	0	0	0	1	0	0	0	0	0	0	0	0	0	0	0	0	1	1	1	1	104	1	1	1	0	0	0	0	1	1	1	1	1	1	0	0	0	0	0	0
SRR6315388	SAMN08054951	PRJNA258022	6	0	0	0	0	0	1	0	0	0	0	0	0	0	0	0	0	0	0	1	0	0	0	1	1	1	1	103	1	1	1	0	0	0	0	1	1	1	1	1	1	0	0	0	0	0	0
SRR6315390	SAMN08054955	PRJNA258022	6	0	0	0	0	0	1	0	0	0	1	0	0	0	0	0	0	0	0	0	0	0	0	1	1	1	1	118	1	1	1	0	0	0	0	1	1	1	1	1	1	1	1	1	1	1	1
SRR6315391	SAMN08054954	PRJNA258022	5	0	0	0	0	0	0	0	0	0	0	0	0	0	1	0	0	0	0	0	0	0	0	1	1	1	1	101	1	1	1	0	0	0	0	1	1	1	1	1	1	0	0	0	1	1	0
SRR6315441	SAMN08054968	PRJNA258022	8	0	1	0	0	0	1	0	0	0	0	0	0	0	0	0	0	0	0	1	0	0	1	1	1	1	1	110	1	1	1	1	1	1	1	1	1	1	1	1	1	0	0	0	0	0	0
SRR6315442	SAMN08054967	PRJNA258022	8	0	0	0	0	1	1	0	0	1	0	0	0	0	0	0	0	0	0	0	0	0	1	1	1	1	1	96	1	1	0	0	0	0	0	1	1	1	1	1	1	0	0	0	0	0	0
SRR6315443	SAMN08054969	PRJNA258022	8	0	0	0	0	1	1	0	0	1	0	0	0	0	0	0	0	0	0	0	0	0	1	1	1	1	1	96	1	1	0	0	0	0	0	1	1	1	1	1	1	0	0	0	0	0	0
SRR6315444	SAMN08054970	PRJNA258022	8	0	0	0	0	1	1	0	0	1	0	0	0	0	0	0	0	0	0	0	0	0	1	1	1	1	1	96	1	1	0	0	0	0	0	1	1	1	1	1	1	0	0	0	0	0	0
SRR6315445	SAMN08054971	PRJNA258022	6	0	0	0	0	0	1	0	0	0	0	0	0	0	0	0	0	0	0	1	0	0	0	1	1	1	1	102	1	1	1	0	0	0	0	1	1	1	1	1	1	0	0	0	0	0	0
SRR6315446	SAMN08054973	PRJNA258022	6	0	0	0	0	0	1	0	0	0	0	0	0	0	0	0	0	0	0	1	0	0	0	1	1	1	1	102	1	1	1	0	0	0	0	1	1	1	1	1	1	0	0	0	0	0	0
Legend
1	Positive (> 80% identity and coverage)
0	Negative
[truncated: 120 more columns]

## Sheet: Table S6
Supplementary Table S6. Accession numbers of the genes used to construct the custom database to detect the virulence genes sodB, dnaJ, luxS, hcp, pldA and htrA using ABRicate.
Gene	Name	Accession number	Genome region
sodB	Superoxid dismutase	NC_002163.1	166373..167035
dnaJ	Chaperone protein DnaJ	NC_002163.1	1190510..1191631
luxS	S-ribosylhomocysteine lyase	NZ_CP046317.1	337337..337831
pldA	Phospholipase A	NC_002163.1	1282933..1283922
htrA	Serine protease	NC_002163.1	1156261..1157679
hcp	Hcp family type VI secretion system effector	NZ_CP044174.1	42604..43119

## Sheet: Table S7
Supplementary Table S7. Quality control check of Bactdating run for dated phylogeny of C. jejuni ST353 genomes in Brazil
ST	Model	MCMC iterations	Sampling	N	rootprob	Root date	Effective population size(mu; sigma; alpha)	DIC(actual dates;equal dates (2004);verdict)	Gelman-Rubin(mu;sigma,alpha)
ST353	ARC	100000000	1000	51	1	1592.24 [1050.10;1820.97]	407.7315; 501.0000; 290.2367	811.9752; 52277.00; Model 1 is definitely better.	1.01; 1.01; 1.00
								-

## Sheet: Table S8
Supplementary Table S8. Quality control check of CaveDive run on the dated phylogenetic tree of C. jejuni ST353 genomes in Brazil
Lineage (dated tree)	MCMC iterations	Effective population size(dim; N)	Gelman-Rubin(mu;sigma,alpha)	Expansions
ST353	100000000	6400, 6400	0.999875	"The mode for the number of expansions is: 0"
